# Supplementary material for: Transcriptomic and metabolomic analysis of carotenoid metabolism and accumulation of carotenoid-derived products in tobacco leaves before and after curing
Source: Front Plant Sci. 2025 Oct 10;16:1671379. doi: 10.3389/fpls.2025.1671379 (PMC12549664; doi:10.3389/fpls.2025.1671379)
Supplement: Supplementary file 2 [file Table2.xlsx]

## Sheet: S1
Table S1. Gene ontology analysis of DEGs
Condition	Category	GOID	Description	GeneRatio	BgRatio	pvalue	padj	geneID	geneName	Count
Location	BP	GO:0007154	cell communication	131/2924	438/15490	1.08382e-08	6.65464e-06	Nitab4.5_0005463g0030/Nitab4.5_0000102g0050/novel.6483/Nitab4.5_0012103g0010/Nitab4.5_0000002g0120/Nitab4.5_0007306g0010/Nitab4.5_0001961g0040/Nitab4.5_0001019g0080/Nitab4.5_0002162g0080/novel.5478/novel.3208/novel.14533/Nitab4.5_0001234g0050/Nitab4.5_0001211g0280/novel.7696/Nitab4.5_0000515g0030/Nitab4.5_0000769g0110/Nitab4.5_0000856g0210/Nitab4.5_0004946g0060/Nitab4.5_0000273g0010/Nitab4.5_0003…	Nitab4.5_0005463g0030/Nitab4.5_0000102g0050/-/Nitab4.5_0012103g0010/Nitab4.5_0000002g0120/Nitab4.5_0007306g0010/Nitab4.5_0001961g0040/Nitab4.5_0001019g0080/Nitab4.5_0002162g0080/-/-/-/Nitab4.5_0001234g0050/Nitab4.5_0001211g0280/-/Nitab4.5_0000515g0030/Nitab4.5_0000769g0110/Nitab4.5_0000856g0210/Nitab4.5_0004946g0060/Nitab4.5_0000273g0010/Nitab4.5_0003998g0030/Nitab4.5_0004360g0070/Nitab4.5_000640…	131
	BP	GO:0007165	signal transduction	90/2924	330/15490	0.000105507	0.00340955	Nitab4.5_0005463g0030/Nitab4.5_0000102g0050/novel.6483/Nitab4.5_0012103g0010/Nitab4.5_0000002g0120/Nitab4.5_0007306g0010/Nitab4.5_0001961g0040/Nitab4.5_0001019g0080/Nitab4.5_0002162g0080/novel.5478/novel.3208/novel.14533/Nitab4.5_0001234g0050/Nitab4.5_0001211g0280/novel.7696/Nitab4.5_0000515g0030/Nitab4.5_0000769g0110/Nitab4.5_0000856g0210/Nitab4.5_0004946g0060/Nitab4.5_0003998g0030/Nitab4.5_0006…	Nitab4.5_0005463g0030/Nitab4.5_0000102g0050/-/Nitab4.5_0012103g0010/Nitab4.5_0000002g0120/Nitab4.5_0007306g0010/Nitab4.5_0001961g0040/Nitab4.5_0001019g0080/Nitab4.5_0002162g0080/-/-/-/Nitab4.5_0001234g0050/Nitab4.5_0001211g0280/-/Nitab4.5_0000515g0030/Nitab4.5_0000769g0110/Nitab4.5_0000856g0210/Nitab4.5_0004946g0060/Nitab4.5_0003998g0030/Nitab4.5_0006408g0010/Nitab4.5_0002279g0100/Nitab4.5_000590…	90
	BP	GO:0023052	signaling	90/2924	330/15490	0.000105507	0.00340955	Nitab4.5_0005463g0030/Nitab4.5_0000102g0050/novel.6483/Nitab4.5_0012103g0010/Nitab4.5_0000002g0120/Nitab4.5_0007306g0010/Nitab4.5_0001961g0040/Nitab4.5_0001019g0080/Nitab4.5_0002162g0080/novel.5478/novel.3208/novel.14533/Nitab4.5_0001234g0050/Nitab4.5_0001211g0280/novel.7696/Nitab4.5_0000515g0030/Nitab4.5_0000769g0110/Nitab4.5_0000856g0210/Nitab4.5_0004946g0060/Nitab4.5_0003998g0030/Nitab4.5_0006…	Nitab4.5_0005463g0030/Nitab4.5_0000102g0050/-/Nitab4.5_0012103g0010/Nitab4.5_0000002g0120/Nitab4.5_0007306g0010/Nitab4.5_0001961g0040/Nitab4.5_0001019g0080/Nitab4.5_0002162g0080/-/-/-/Nitab4.5_0001234g0050/Nitab4.5_0001211g0280/-/Nitab4.5_0000515g0030/Nitab4.5_0000769g0110/Nitab4.5_0000856g0210/Nitab4.5_0004946g0060/Nitab4.5_0003998g0030/Nitab4.5_0006408g0010/Nitab4.5_0002279g0100/Nitab4.5_000590…	90
	BP	GO:0044700	single organism signaling	90/2924	330/15490	0.000105507	0.00340955	Nitab4.5_0005463g0030/Nitab4.5_0000102g0050/novel.6483/Nitab4.5_0012103g0010/Nitab4.5_0000002g0120/Nitab4.5_0007306g0010/Nitab4.5_0001961g0040/Nitab4.5_0001019g0080/Nitab4.5_0002162g0080/novel.5478/novel.3208/novel.14533/Nitab4.5_0001234g0050/Nitab4.5_0001211g0280/novel.7696/Nitab4.5_0000515g0030/Nitab4.5_0000769g0110/Nitab4.5_0000856g0210/Nitab4.5_0004946g0060/Nitab4.5_0003998g0030/Nitab4.5_0006…	Nitab4.5_0005463g0030/Nitab4.5_0000102g0050/-/Nitab4.5_0012103g0010/Nitab4.5_0000002g0120/Nitab4.5_0007306g0010/Nitab4.5_0001961g0040/Nitab4.5_0001019g0080/Nitab4.5_0002162g0080/-/-/-/Nitab4.5_0001234g0050/Nitab4.5_0001211g0280/-/Nitab4.5_0000515g0030/Nitab4.5_0000769g0110/Nitab4.5_0000856g0210/Nitab4.5_0004946g0060/Nitab4.5_0003998g0030/Nitab4.5_0006408g0010/Nitab4.5_0002279g0100/Nitab4.5_000590…	90
	BP	GO:0044262	cellular carbohydrate metabolic process	66/2924	242/15490	0.000824929	0.0163968	novel.9045/Nitab4.5_0000301g0030/novel.1289/Nitab4.5_0001762g0080/Nitab4.5_0000021g0570/Nitab4.5_0002487g0070/Nitab4.5_0004011g0010/Nitab4.5_0000446g0010/Nitab4.5_0017035g0010/Nitab4.5_0001675g0070/Nitab4.5_0006867g0010/novel.15044/Nitab4.5_0000446g0040/Nitab4.5_0001758g0020/Nitab4.5_0002367g0020/novel.6197/novel.15348/novel.14713/Nitab4.5_0000037g0180/Nitab4.5_0002367g0030/Nitab4.5_0004476g0050/…	-/Nitab4.5_0000301g0030/-/Nitab4.5_0001762g0080/Nitab4.5_0000021g0570/Nitab4.5_0002487g0070/Nitab4.5_0004011g0010/Nitab4.5_0000446g0010/Nitab4.5_0017035g0010/Nitab4.5_0001675g0070/Nitab4.5_0006867g0010/-/Nitab4.5_0000446g0040/Nitab4.5_0001758g0020/Nitab4.5_0002367g0020/-/-/-/Nitab4.5_0000037g0180/Nitab4.5_0002367g0030/Nitab4.5_0004476g0050/Nitab4.5_0003934g0090/Nitab4.5_0001180g0180/Nitab4.5_0005…	66
	BP	GO:0006979	response to oxidative stress	62/2924	180/15490	4.91223e-07	6.03221e-05	Nitab4.5_0003441g0020/Nitab4.5_0000580g0260/Nitab4.5_0002331g0010/Nitab4.5_0001142g0030/Nitab4.5_0004989g0030/Nitab4.5_0002604g0030/Nitab4.5_0005364g0040/novel.11837/Nitab4.5_0006152g0030/Nitab4.5_0000669g0080/Nitab4.5_0012071g0010/Nitab4.5_0001952g0250/Nitab4.5_0007158g0010/Nitab4.5_0000376g0090/Nitab4.5_0000038g0180/Nitab4.5_0001223g0020/Nitab4.5_0005986g0010/Nitab4.5_0001892g0070/Nitab4.5_0000…	Nitab4.5_0003441g0020/Nitab4.5_0000580g0260/Nitab4.5_0002331g0010/Nitab4.5_0001142g0030/Nitab4.5_0004989g0030/Nitab4.5_0002604g0030/Nitab4.5_0005364g0040/-/Nitab4.5_0006152g0030/Nitab4.5_0000669g0080/Nitab4.5_0012071g0010/Nitab4.5_0001952g0250/Nitab4.5_0007158g0010/Nitab4.5_0000376g0090/Nitab4.5_0000038g0180/Nitab4.5_0001223g0020/Nitab4.5_0005986g0010/Nitab4.5_0001892g0070/Nitab4.5_0000006g0050/-…	62
	BP	GO:0030001	metal ion transport	62/2924	234/15490	0.00247496	0.0399902	Nitab4.5_0000170g0410/Nitab4.5_0000980g0100/Nitab4.5_0000102g0450/Nitab4.5_0000283g0070/Nitab4.5_0000461g0190/Nitab4.5_0001367g0030/Nitab4.5_0006073g0030/Nitab4.5_0000138g0180/Nitab4.5_0003876g0010/Nitab4.5_0008682g0020/Nitab4.5_0010645g0010/Nitab4.5_0003524g0040/Nitab4.5_0003621g0010/Nitab4.5_0012494g0030/Nitab4.5_0000209g0230/Nitab4.5_0008316g0030/Nitab4.5_0017306g0010/Nitab4.5_0002186g0090/Nit…	Nitab4.5_0000170g0410/Nitab4.5_0000980g0100/Nitab4.5_0000102g0450/Nitab4.5_0000283g0070/Nitab4.5_0000461g0190/Nitab4.5_0001367g0030/Nitab4.5_0006073g0030/Nitab4.5_0000138g0180/Nitab4.5_0003876g0010/Nitab4.5_0008682g0020/Nitab4.5_0010645g0010/Nitab4.5_0003524g0040/Nitab4.5_0003621g0010/Nitab4.5_0012494g0030/Nitab4.5_0000209g0230/Nitab4.5_0008316g0030/Nitab4.5_0017306g0010/Nitab4.5_0002186g0090/Nit…	62
	BP	GO:0005976	polysaccharide metabolic process	49/2924	171/15490	0.00118052	0.0214962	novel.9045/Nitab4.5_0000301g0030/Nitab4.5_0001762g0080/Nitab4.5_0000021g0570/Nitab4.5_0002487g0070/Nitab4.5_0000446g0010/Nitab4.5_0001675g0070/Nitab4.5_0006867g0010/novel.15044/Nitab4.5_0000446g0040/Nitab4.5_0002367g0020/novel.6197/novel.15348/novel.14713/Nitab4.5_0000037g0180/Nitab4.5_0002367g0030/Nitab4.5_0004476g0050/Nitab4.5_0003934g0090/novel.12140/Nitab4.5_0002613g0030/novel.10295/Nitab4.5_…	-/Nitab4.5_0000301g0030/Nitab4.5_0001762g0080/Nitab4.5_0000021g0570/Nitab4.5_0002487g0070/Nitab4.5_0000446g0010/Nitab4.5_0001675g0070/Nitab4.5_0006867g0010/-/Nitab4.5_0000446g0040/Nitab4.5_0002367g0020/-/-/-/Nitab4.5_0000037g0180/Nitab4.5_0002367g0030/Nitab4.5_0004476g0050/Nitab4.5_0003934g0090/-/Nitab4.5_0002613g0030/-/Nitab4.5_0000014g0480/Nitab4.5_0001255g0010/Nitab4.5_0000244g0350/Nitab4.5_00…	49
	BP	GO:0051704	multi-organism process	47/2924	118/15490	9.32941e-08	2.86413e-05	Nitab4.5_0001592g0030/Nitab4.5_0000273g0010/Nitab4.5_0004360g0070/Nitab4.5_0004997g0010/Nitab4.5_0000874g0150/Nitab4.5_0004625g0050/Nitab4.5_0000521g0020/Nitab4.5_0000360g0040/Nitab4.5_0001380g0040/Nitab4.5_0015775g0010/Nitab4.5_0001984g0100/Nitab4.5_0004625g0030/Nitab4.5_0002476g0050/Nitab4.5_0013081g0010/Nitab4.5_0000043g0290/novel.10548/Nitab4.5_0015544g0010/novel.10556/Nitab4.5_0001252g0020/N…	Nitab4.5_0001592g0030/Nitab4.5_0000273g0010/Nitab4.5_0004360g0070/Nitab4.5_0004997g0010/Nitab4.5_0000874g0150/Nitab4.5_0004625g0050/Nitab4.5_0000521g0020/Nitab4.5_0000360g0040/Nitab4.5_0001380g0040/Nitab4.5_0015775g0010/Nitab4.5_0001984g0100/Nitab4.5_0004625g0030/Nitab4.5_0002476g0050/Nitab4.5_0013081g0010/Nitab4.5_0000043g0290/-/Nitab4.5_0015544g0010/-/Nitab4.5_0001252g0020/Nitab4.5_0004360g0060…	47
	BP	GO:0032501	multicellular organismal process	46/2924	149/15490	0.000279819	0.0078095	Nitab4.5_0000273g0010/Nitab4.5_0004360g0070/Nitab4.5_0008334g0040/Nitab4.5_0004625g0050/Nitab4.5_0000521g0020/Nitab4.5_0000360g0040/Nitab4.5_0001380g0040/Nitab4.5_0015775g0010/Nitab4.5_0001984g0100/Nitab4.5_0004625g0030/Nitab4.5_0001225g0070/Nitab4.5_0002476g0050/Nitab4.5_0013081g0010/Nitab4.5_0000043g0290/novel.10548/Nitab4.5_0015544g0010/novel.10556/Nitab4.5_0001252g0020/Nitab4.5_0000105g0110/N…	Nitab4.5_0000273g0010/Nitab4.5_0004360g0070/Nitab4.5_0008334g0040/Nitab4.5_0004625g0050/Nitab4.5_0000521g0020/Nitab4.5_0000360g0040/Nitab4.5_0001380g0040/Nitab4.5_0015775g0010/Nitab4.5_0001984g0100/Nitab4.5_0004625g0030/Nitab4.5_0001225g0070/Nitab4.5_0002476g0050/Nitab4.5_0013081g0010/Nitab4.5_0000043g0290/-/Nitab4.5_0015544g0010/-/Nitab4.5_0001252g0020/Nitab4.5_0000105g0110/Nitab4.5_0004360g0060…	46
	BP	GO:0071554	cell wall organization or biogenesis	45/2924	122/15490	2.18974e-06	0.00014648	Nitab4.5_0002466g0010/Nitab4.5_0000978g0100/Nitab4.5_0007754g0030/Nitab4.5_0008337g0040/Nitab4.5_0001310g0010/Nitab4.5_0000004g0210/Nitab4.5_0000939g0060/Nitab4.5_0000080g0300/Nitab4.5_0000629g0010/Nitab4.5_0000032g0520/Nitab4.5_0002342g0060/novel.10125/Nitab4.5_0000616g0070/Nitab4.5_0008176g0010/Nitab4.5_0000032g0480/Nitab4.5_0000170g0380/Nitab4.5_0012631g0020/Nitab4.5_0010008g0010/Nitab4.5_0000…	Nitab4.5_0002466g0010/Nitab4.5_0000978g0100/Nitab4.5_0007754g0030/Nitab4.5_0008337g0040/Nitab4.5_0001310g0010/Nitab4.5_0000004g0210/Nitab4.5_0000939g0060/Nitab4.5_0000080g0300/Nitab4.5_0000629g0010/Nitab4.5_0000032g0520/Nitab4.5_0002342g0060/-/Nitab4.5_0000616g0070/Nitab4.5_0008176g0010/Nitab4.5_0000032g0480/Nitab4.5_0000170g0380/Nitab4.5_0012631g0020/Nitab4.5_0010008g0010/Nitab4.5_0000022g0210/N…	45
	BP	GO:0006073	cellular glucan metabolic process	44/2924	145/15490	0.000565558	0.0124019	novel.9045/Nitab4.5_0000301g0030/Nitab4.5_0001762g0080/Nitab4.5_0000021g0570/Nitab4.5_0002487g0070/Nitab4.5_0000446g0010/Nitab4.5_0001675g0070/Nitab4.5_0006867g0010/novel.15044/Nitab4.5_0000446g0040/Nitab4.5_0002367g0020/novel.6197/novel.15348/novel.14713/Nitab4.5_0000037g0180/Nitab4.5_0002367g0030/Nitab4.5_0004476g0050/Nitab4.5_0003934g0090/novel.12140/Nitab4.5_0002613g0030/novel.10295/Nitab4.5_…	-/Nitab4.5_0000301g0030/Nitab4.5_0001762g0080/Nitab4.5_0000021g0570/Nitab4.5_0002487g0070/Nitab4.5_0000446g0010/Nitab4.5_0001675g0070/Nitab4.5_0006867g0010/-/Nitab4.5_0000446g0040/Nitab4.5_0002367g0020/-/-/-/Nitab4.5_0000037g0180/Nitab4.5_0002367g0030/Nitab4.5_0004476g0050/Nitab4.5_0003934g0090/-/Nitab4.5_0002613g0030/-/Nitab4.5_0000014g0480/Nitab4.5_0000244g0350/Nitab4.5_0000469g0150/Nitab4.5_00…	44
	BP	GO:0044042	glucan metabolic process	44/2924	145/15490	0.000565558	0.0124019	novel.9045/Nitab4.5_0000301g0030/Nitab4.5_0001762g0080/Nitab4.5_0000021g0570/Nitab4.5_0002487g0070/Nitab4.5_0000446g0010/Nitab4.5_0001675g0070/Nitab4.5_0006867g0010/novel.15044/Nitab4.5_0000446g0040/Nitab4.5_0002367g0020/novel.6197/novel.15348/novel.14713/Nitab4.5_0000037g0180/Nitab4.5_0002367g0030/Nitab4.5_0004476g0050/Nitab4.5_0003934g0090/novel.12140/Nitab4.5_0002613g0030/novel.10295/Nitab4.5_…	-/Nitab4.5_0000301g0030/Nitab4.5_0001762g0080/Nitab4.5_0000021g0570/Nitab4.5_0002487g0070/Nitab4.5_0000446g0010/Nitab4.5_0001675g0070/Nitab4.5_0006867g0010/-/Nitab4.5_0000446g0040/Nitab4.5_0002367g0020/-/-/-/Nitab4.5_0000037g0180/Nitab4.5_0002367g0030/Nitab4.5_0004476g0050/Nitab4.5_0003934g0090/-/Nitab4.5_0002613g0030/-/Nitab4.5_0000014g0480/Nitab4.5_0000244g0350/Nitab4.5_0000469g0150/Nitab4.5_00…	44
	BP	GO:0044264	cellular polysaccharide metabolic process	44/2924	145/15490	0.000565558	0.0124019	novel.9045/Nitab4.5_0000301g0030/Nitab4.5_0001762g0080/Nitab4.5_0000021g0570/Nitab4.5_0002487g0070/Nitab4.5_0000446g0010/Nitab4.5_0001675g0070/Nitab4.5_0006867g0010/novel.15044/Nitab4.5_0000446g0040/Nitab4.5_0002367g0020/novel.6197/novel.15348/novel.14713/Nitab4.5_0000037g0180/Nitab4.5_0002367g0030/Nitab4.5_0004476g0050/Nitab4.5_0003934g0090/novel.12140/Nitab4.5_0002613g0030/novel.10295/Nitab4.5_…	-/Nitab4.5_0000301g0030/Nitab4.5_0001762g0080/Nitab4.5_0000021g0570/Nitab4.5_0002487g0070/Nitab4.5_0000446g0010/Nitab4.5_0001675g0070/Nitab4.5_0006867g0010/-/Nitab4.5_0000446g0040/Nitab4.5_0002367g0020/-/-/-/Nitab4.5_0000037g0180/Nitab4.5_0002367g0030/Nitab4.5_0004476g0050/Nitab4.5_0003934g0090/-/Nitab4.5_0002613g0030/-/Nitab4.5_0000014g0480/Nitab4.5_0000244g0350/Nitab4.5_0000469g0150/Nitab4.5_00…	44
	BP	GO:0044702	single organism reproductive process	43/2924	123/15490	1.74119e-05	0.000763635	Nitab4.5_0000273g0010/Nitab4.5_0004360g0070/Nitab4.5_0008334g0040/Nitab4.5_0004625g0050/Nitab4.5_0000521g0020/Nitab4.5_0000360g0040/Nitab4.5_0001380g0040/Nitab4.5_0015775g0010/Nitab4.5_0001984g0100/Nitab4.5_0004625g0030/Nitab4.5_0002476g0050/Nitab4.5_0013081g0010/Nitab4.5_0000043g0290/novel.10548/Nitab4.5_0015544g0010/novel.10556/Nitab4.5_0001252g0020/Nitab4.5_0000105g0110/Nitab4.5_0004360g0060/n…	Nitab4.5_0000273g0010/Nitab4.5_0004360g0070/Nitab4.5_0008334g0040/Nitab4.5_0004625g0050/Nitab4.5_0000521g0020/Nitab4.5_0000360g0040/Nitab4.5_0001380g0040/Nitab4.5_0015775g0010/Nitab4.5_0001984g0100/Nitab4.5_0004625g0030/Nitab4.5_0002476g0050/Nitab4.5_0013081g0010/Nitab4.5_0000043g0290/-/Nitab4.5_0015544g0010/-/Nitab4.5_0001252g0020/Nitab4.5_0000105g0110/Nitab4.5_0004360g0060/-/Nitab4.5_0001223g00…	43
	BP	GO:0000003	reproduction	43/2924	124/15490	2.18434e-05	0.000838241	Nitab4.5_0000273g0010/Nitab4.5_0004360g0070/Nitab4.5_0008334g0040/Nitab4.5_0004625g0050/Nitab4.5_0000521g0020/Nitab4.5_0000360g0040/Nitab4.5_0001380g0040/Nitab4.5_0015775g0010/Nitab4.5_0001984g0100/Nitab4.5_0004625g0030/Nitab4.5_0002476g0050/Nitab4.5_0013081g0010/Nitab4.5_0000043g0290/novel.10548/Nitab4.5_0015544g0010/novel.10556/Nitab4.5_0001252g0020/Nitab4.5_0000105g0110/Nitab4.5_0004360g0060/n…	Nitab4.5_0000273g0010/Nitab4.5_0004360g0070/Nitab4.5_0008334g0040/Nitab4.5_0004625g0050/Nitab4.5_0000521g0020/Nitab4.5_0000360g0040/Nitab4.5_0001380g0040/Nitab4.5_0015775g0010/Nitab4.5_0001984g0100/Nitab4.5_0004625g0030/Nitab4.5_0002476g0050/Nitab4.5_0013081g0010/Nitab4.5_0000043g0290/-/Nitab4.5_0015544g0010/-/Nitab4.5_0001252g0020/Nitab4.5_0000105g0110/Nitab4.5_0004360g0060/-/Nitab4.5_0001223g00…	43
	BP	GO:0022414	reproductive process	43/2924	124/15490	2.18434e-05	0.000838241	Nitab4.5_0000273g0010/Nitab4.5_0004360g0070/Nitab4.5_0008334g0040/Nitab4.5_0004625g0050/Nitab4.5_0000521g0020/Nitab4.5_0000360g0040/Nitab4.5_0001380g0040/Nitab4.5_0015775g0010/Nitab4.5_0001984g0100/Nitab4.5_0004625g0030/Nitab4.5_0002476g0050/Nitab4.5_0013081g0010/Nitab4.5_0000043g0290/novel.10548/Nitab4.5_0015544g0010/novel.10556/Nitab4.5_0001252g0020/Nitab4.5_0000105g0110/Nitab4.5_0004360g0060/n…	Nitab4.5_0000273g0010/Nitab4.5_0004360g0070/Nitab4.5_0008334g0040/Nitab4.5_0004625g0050/Nitab4.5_0000521g0020/Nitab4.5_0000360g0040/Nitab4.5_0001380g0040/Nitab4.5_0015775g0010/Nitab4.5_0001984g0100/Nitab4.5_0004625g0030/Nitab4.5_0002476g0050/Nitab4.5_0013081g0010/Nitab4.5_0000043g0290/-/Nitab4.5_0015544g0010/-/Nitab4.5_0001252g0020/Nitab4.5_0000105g0110/Nitab4.5_0004360g0060/-/Nitab4.5_0001223g00…	43
	BP	GO:0006952	defense response	42/2924	103/15490	2.05743e-07	4.21088e-05	Nitab4.5_0002322g0020/Nitab4.5_0001592g0030/Nitab4.5_0000157g0310/Nitab4.5_0004997g0010/Nitab4.5_0006321g0010/Nitab4.5_0008375g0050/Nitab4.5_0000874g0150/Nitab4.5_0001830g0040/Nitab4.5_0001348g0250/Nitab4.5_0008779g0030/Nitab4.5_0001346g0020/Nitab4.5_0017568g0010/Nitab4.5_0003846g0020/Nitab4.5_0000802g0150/novel.9370/novel.9688/Nitab4.5_0004090g0050/Nitab4.5_0003802g0010/Nitab4.5_0000650g0040/Nit…	Nitab4.5_0002322g0020/Nitab4.5_0001592g0030/Nitab4.5_0000157g0310/Nitab4.5_0004997g0010/Nitab4.5_0006321g0010/Nitab4.5_0008375g0050/Nitab4.5_0000874g0150/Nitab4.5_0001830g0040/Nitab4.5_0001348g0250/Nitab4.5_0008779g0030/Nitab4.5_0001346g0020/Nitab4.5_0017568g0010/Nitab4.5_0003846g0020/Nitab4.5_0000802g0150/-/-/Nitab4.5_0004090g0050/Nitab4.5_0003802g0010/Nitab4.5_0000650g0040/Nitab4.5_0002430g0070…	42
	BP	GO:0008037	cell recognition	41/2924	108/15490	2.62424e-06	0.00014648	Nitab4.5_0000273g0010/Nitab4.5_0004360g0070/Nitab4.5_0004625g0050/Nitab4.5_0000521g0020/Nitab4.5_0000360g0040/Nitab4.5_0001380g0040/Nitab4.5_0015775g0010/Nitab4.5_0001984g0100/Nitab4.5_0004625g0030/Nitab4.5_0002476g0050/Nitab4.5_0013081g0010/Nitab4.5_0000043g0290/novel.10548/Nitab4.5_0015544g0010/novel.10556/Nitab4.5_0001252g0020/Nitab4.5_0004360g0060/novel.9051/Nitab4.5_0001223g0090/Nitab4.5_000…	Nitab4.5_0000273g0010/Nitab4.5_0004360g0070/Nitab4.5_0004625g0050/Nitab4.5_0000521g0020/Nitab4.5_0000360g0040/Nitab4.5_0001380g0040/Nitab4.5_0015775g0010/Nitab4.5_0001984g0100/Nitab4.5_0004625g0030/Nitab4.5_0002476g0050/Nitab4.5_0013081g0010/Nitab4.5_0000043g0290/-/Nitab4.5_0015544g0010/-/Nitab4.5_0001252g0020/Nitab4.5_0004360g0060/-/Nitab4.5_0001223g0090/Nitab4.5_0008350g0010/Nitab4.5_0005285g00…	41
	BP	GO:0009856	pollination	41/2924	108/15490	2.62424e-06	0.00014648	Nitab4.5_0000273g0010/Nitab4.5_0004360g0070/Nitab4.5_0004625g0050/Nitab4.5_0000521g0020/Nitab4.5_0000360g0040/Nitab4.5_0001380g0040/Nitab4.5_0015775g0010/Nitab4.5_0001984g0100/Nitab4.5_0004625g0030/Nitab4.5_0002476g0050/Nitab4.5_0013081g0010/Nitab4.5_0000043g0290/novel.10548/Nitab4.5_0015544g0010/novel.10556/Nitab4.5_0001252g0020/Nitab4.5_0004360g0060/novel.9051/Nitab4.5_0001223g0090/Nitab4.5_000…	Nitab4.5_0000273g0010/Nitab4.5_0004360g0070/Nitab4.5_0004625g0050/Nitab4.5_0000521g0020/Nitab4.5_0000360g0040/Nitab4.5_0001380g0040/Nitab4.5_0015775g0010/Nitab4.5_0001984g0100/Nitab4.5_0004625g0030/Nitab4.5_0002476g0050/Nitab4.5_0013081g0010/Nitab4.5_0000043g0290/-/Nitab4.5_0015544g0010/-/Nitab4.5_0001252g0020/Nitab4.5_0004360g0060/-/Nitab4.5_0001223g0090/Nitab4.5_0008350g0010/Nitab4.5_0005285g00…	41
	BP	GO:0009875	pollen-pistil interaction	41/2924	108/15490	2.62424e-06	0.00014648	Nitab4.5_0000273g0010/Nitab4.5_0004360g0070/Nitab4.5_0004625g0050/Nitab4.5_0000521g0020/Nitab4.5_0000360g0040/Nitab4.5_0001380g0040/Nitab4.5_0015775g0010/Nitab4.5_0001984g0100/Nitab4.5_0004625g0030/Nitab4.5_0002476g0050/Nitab4.5_0013081g0010/Nitab4.5_0000043g0290/novel.10548/Nitab4.5_0015544g0010/novel.10556/Nitab4.5_0001252g0020/Nitab4.5_0004360g0060/novel.9051/Nitab4.5_0001223g0090/Nitab4.5_000…	Nitab4.5_0000273g0010/Nitab4.5_0004360g0070/Nitab4.5_0004625g0050/Nitab4.5_0000521g0020/Nitab4.5_0000360g0040/Nitab4.5_0001380g0040/Nitab4.5_0015775g0010/Nitab4.5_0001984g0100/Nitab4.5_0004625g0030/Nitab4.5_0002476g0050/Nitab4.5_0013081g0010/Nitab4.5_0000043g0290/-/Nitab4.5_0015544g0010/-/Nitab4.5_0001252g0020/Nitab4.5_0004360g0060/-/Nitab4.5_0001223g0090/Nitab4.5_0008350g0010/Nitab4.5_0005285g00…	41
	BP	GO:0044706	multi-multicellular organism process	41/2924	108/15490	2.62424e-06	0.00014648	Nitab4.5_0000273g0010/Nitab4.5_0004360g0070/Nitab4.5_0004625g0050/Nitab4.5_0000521g0020/Nitab4.5_0000360g0040/Nitab4.5_0001380g0040/Nitab4.5_0015775g0010/Nitab4.5_0001984g0100/Nitab4.5_0004625g0030/Nitab4.5_0002476g0050/Nitab4.5_0013081g0010/Nitab4.5_0000043g0290/novel.10548/Nitab4.5_0015544g0010/novel.10556/Nitab4.5_0001252g0020/Nitab4.5_0004360g0060/novel.9051/Nitab4.5_0001223g0090/Nitab4.5_000…	Nitab4.5_0000273g0010/Nitab4.5_0004360g0070/Nitab4.5_0004625g0050/Nitab4.5_0000521g0020/Nitab4.5_0000360g0040/Nitab4.5_0001380g0040/Nitab4.5_0015775g0010/Nitab4.5_0001984g0100/Nitab4.5_0004625g0030/Nitab4.5_0002476g0050/Nitab4.5_0013081g0010/Nitab4.5_0000043g0290/-/Nitab4.5_0015544g0010/-/Nitab4.5_0001252g0020/Nitab4.5_0004360g0060/-/Nitab4.5_0001223g0090/Nitab4.5_0008350g0010/Nitab4.5_0005285g00…	41
	BP	GO:0048544	recognition of pollen	41/2924	108/15490	2.62424e-06	0.00014648	Nitab4.5_0000273g0010/Nitab4.5_0004360g0070/Nitab4.5_0004625g0050/Nitab4.5_0000521g0020/Nitab4.5_0000360g0040/Nitab4.5_0001380g0040/Nitab4.5_0015775g0010/Nitab4.5_0001984g0100/Nitab4.5_0004625g0030/Nitab4.5_0002476g0050/Nitab4.5_0013081g0010/Nitab4.5_0000043g0290/novel.10548/Nitab4.5_0015544g0010/novel.10556/Nitab4.5_0001252g0020/Nitab4.5_0004360g0060/novel.9051/Nitab4.5_0001223g0090/Nitab4.5_000…	Nitab4.5_0000273g0010/Nitab4.5_0004360g0070/Nitab4.5_0004625g0050/Nitab4.5_0000521g0020/Nitab4.5_0000360g0040/Nitab4.5_0001380g0040/Nitab4.5_0015775g0010/Nitab4.5_0001984g0100/Nitab4.5_0004625g0030/Nitab4.5_0002476g0050/Nitab4.5_0013081g0010/Nitab4.5_0000043g0290/-/Nitab4.5_0015544g0010/-/Nitab4.5_0001252g0020/Nitab4.5_0004360g0060/-/Nitab4.5_0001223g0090/Nitab4.5_0008350g0010/Nitab4.5_0005285g00…	41
	BP	GO:0016567	protein ubiquitination	40/2924	124/15490	0.000248875	0.00727664	Nitab4.5_0003857g0040/Nitab4.5_0002527g0080/Nitab4.5_0000307g0080/Nitab4.5_0000296g0130/Nitab4.5_0006979g0020/Nitab4.5_0010482g0010/Nitab4.5_0000296g0140/Nitab4.5_0005717g0010/Nitab4.5_0002124g0010/Nitab4.5_0000856g0110/Nitab4.5_0000158g0040/Nitab4.5_0007538g0010/Nitab4.5_0002521g0030/Nitab4.5_0000969g0040/Nitab4.5_0003205g0040/Nitab4.5_0001139g0020/novel.16325/Nitab4.5_0000538g0120/Nitab4.5_0000…	Nitab4.5_0003857g0040/Nitab4.5_0002527g0080/Nitab4.5_0000307g0080/Nitab4.5_0000296g0130/Nitab4.5_0006979g0020/Nitab4.5_0010482g0010/Nitab4.5_0000296g0140/Nitab4.5_0005717g0010/Nitab4.5_0002124g0010/Nitab4.5_0000856g0110/Nitab4.5_0000158g0040/Nitab4.5_0007538g0010/Nitab4.5_0002521g0030/Nitab4.5_0000969g0040/Nitab4.5_0003205g0040/Nitab4.5_0001139g0020/-/Nitab4.5_0000538g0120/Nitab4.5_0000058g0270/-…	40
	BP	GO:0032446	protein modification by small protein conjugation	40/2924	127/15490	0.000432256	0.0106162	Nitab4.5_0003857g0040/Nitab4.5_0002527g0080/Nitab4.5_0000307g0080/Nitab4.5_0000296g0130/Nitab4.5_0006979g0020/Nitab4.5_0010482g0010/Nitab4.5_0000296g0140/Nitab4.5_0005717g0010/Nitab4.5_0002124g0010/Nitab4.5_0000856g0110/Nitab4.5_0000158g0040/Nitab4.5_0007538g0010/Nitab4.5_0002521g0030/Nitab4.5_0000969g0040/Nitab4.5_0003205g0040/Nitab4.5_0001139g0020/novel.16325/Nitab4.5_0000538g0120/Nitab4.5_0000…	Nitab4.5_0003857g0040/Nitab4.5_0002527g0080/Nitab4.5_0000307g0080/Nitab4.5_0000296g0130/Nitab4.5_0006979g0020/Nitab4.5_0010482g0010/Nitab4.5_0000296g0140/Nitab4.5_0005717g0010/Nitab4.5_0002124g0010/Nitab4.5_0000856g0110/Nitab4.5_0000158g0040/Nitab4.5_0007538g0010/Nitab4.5_0002521g0030/Nitab4.5_0000969g0040/Nitab4.5_0003205g0040/Nitab4.5_0001139g0020/-/Nitab4.5_0000538g0120/Nitab4.5_0000058g0270/-…	40
	BP	GO:0045229	external encapsulating structure organization	37/2924	99/15490	1.20358e-05	0.000568461	Nitab4.5_0007754g0030/Nitab4.5_0008337g0040/Nitab4.5_0000004g0210/Nitab4.5_0000939g0060/Nitab4.5_0000080g0300/Nitab4.5_0000629g0010/Nitab4.5_0000032g0520/Nitab4.5_0002342g0060/novel.10125/Nitab4.5_0000616g0070/Nitab4.5_0008176g0010/Nitab4.5_0000032g0480/Nitab4.5_0000170g0380/Nitab4.5_0012631g0020/Nitab4.5_0010008g0010/Nitab4.5_0000055g0060/Nitab4.5_0003016g0020/Nitab4.5_0000116g0400/Nitab4.5_0003…	Nitab4.5_0007754g0030/Nitab4.5_0008337g0040/Nitab4.5_0000004g0210/Nitab4.5_0000939g0060/Nitab4.5_0000080g0300/Nitab4.5_0000629g0010/Nitab4.5_0000032g0520/Nitab4.5_0002342g0060/-/Nitab4.5_0000616g0070/Nitab4.5_0008176g0010/Nitab4.5_0000032g0480/Nitab4.5_0000170g0380/Nitab4.5_0012631g0020/Nitab4.5_0010008g0010/Nitab4.5_0000055g0060/Nitab4.5_0003016g0020/Nitab4.5_0000116g0400/Nitab4.5_0003484g0050/N…	37
	BP	GO:0071555	cell wall organization	37/2924	99/15490	1.20358e-05	0.000568461	Nitab4.5_0007754g0030/Nitab4.5_0008337g0040/Nitab4.5_0000004g0210/Nitab4.5_0000939g0060/Nitab4.5_0000080g0300/Nitab4.5_0000629g0010/Nitab4.5_0000032g0520/Nitab4.5_0002342g0060/novel.10125/Nitab4.5_0000616g0070/Nitab4.5_0008176g0010/Nitab4.5_0000032g0480/Nitab4.5_0000170g0380/Nitab4.5_0012631g0020/Nitab4.5_0010008g0010/Nitab4.5_0000055g0060/Nitab4.5_0003016g0020/Nitab4.5_0000116g0400/Nitab4.5_0003…	Nitab4.5_0007754g0030/Nitab4.5_0008337g0040/Nitab4.5_0000004g0210/Nitab4.5_0000939g0060/Nitab4.5_0000080g0300/Nitab4.5_0000629g0010/Nitab4.5_0000032g0520/Nitab4.5_0002342g0060/-/Nitab4.5_0000616g0070/Nitab4.5_0008176g0010/Nitab4.5_0000032g0480/Nitab4.5_0000170g0380/Nitab4.5_0012631g0020/Nitab4.5_0010008g0010/Nitab4.5_0000055g0060/Nitab4.5_0003016g0020/Nitab4.5_0000116g0400/Nitab4.5_0003484g0050/N…	37
	BP	GO:0009733	response to auxin	34/2924	106/15490	0.000783858	0.0163968	Nitab4.5_0008453g0010/novel.3722/Nitab4.5_0002662g0140/Nitab4.5_0000496g0160/Nitab4.5_0000319g0260/Nitab4.5_0004575g0040/Nitab4.5_0015078g0010/Nitab4.5_0003983g0010/Nitab4.5_0010792g0020/Nitab4.5_0000319g0270/Nitab4.5_0000747g0050/Nitab4.5_0000053g0160/Nitab4.5_0007886g0020/Nitab4.5_0003409g0010/Nitab4.5_0001993g0060/Nitab4.5_0011176g0050/Nitab4.5_0002096g0080/Nitab4.5_0000307g0200/Nitab4.5_00020…	Nitab4.5_0008453g0010/-/Nitab4.5_0002662g0140/Nitab4.5_0000496g0160/Nitab4.5_0000319g0260/Nitab4.5_0004575g0040/Nitab4.5_0015078g0010/Nitab4.5_0003983g0010/Nitab4.5_0010792g0020/Nitab4.5_0000319g0270/Nitab4.5_0000747g0050/Nitab4.5_0000053g0160/Nitab4.5_0007886g0020/Nitab4.5_0003409g0010/Nitab4.5_0001993g0060/Nitab4.5_0011176g0050/Nitab4.5_0002096g0080/Nitab4.5_0000307g0200/Nitab4.5_0002096g0100/-…	34
	BP	GO:0009607	response to biotic stimulus	27/2924	55/15490	3.7715e-07	5.78925e-05	Nitab4.5_0002322g0020/Nitab4.5_0001592g0030/Nitab4.5_0000157g0310/Nitab4.5_0004997g0010/Nitab4.5_0006321g0010/Nitab4.5_0008375g0050/Nitab4.5_0000874g0150/Nitab4.5_0008779g0030/Nitab4.5_0017568g0010/Nitab4.5_0003846g0020/Nitab4.5_0003802g0010/Nitab4.5_0002430g0070/Nitab4.5_0003330g0020/Nitab4.5_0000222g0250/Nitab4.5_0003638g0010/Nitab4.5_0009521g0010/Nitab4.5_0000057g0320/Nitab4.5_0000595g0110/Nit…	Nitab4.5_0002322g0020/Nitab4.5_0001592g0030/Nitab4.5_0000157g0310/Nitab4.5_0004997g0010/Nitab4.5_0006321g0010/Nitab4.5_0008375g0050/Nitab4.5_0000874g0150/Nitab4.5_0008779g0030/Nitab4.5_0017568g0010/Nitab4.5_0003846g0020/Nitab4.5_0003802g0010/Nitab4.5_0002430g0070/Nitab4.5_0003330g0020/Nitab4.5_0000222g0250/Nitab4.5_0003638g0010/Nitab4.5_0009521g0010/Nitab4.5_0000057g0320/Nitab4.5_0000595g0110/Nit…	27
	BP	GO:0000160	phosphorelay signal transduction system	27/2924	80/15490	0.0011192	0.0214747	Nitab4.5_0007306g0010/Nitab4.5_0002162g0080/Nitab4.5_0001211g0280/Nitab4.5_0000515g0030/Nitab4.5_0000856g0210/Nitab4.5_0005900g0090/Nitab4.5_0003721g0020/Nitab4.5_0000302g0110/Nitab4.5_0002965g0020/novel.12318/Nitab4.5_0017864g0010/Nitab4.5_0008173g0010/Nitab4.5_0004249g0020/Nitab4.5_0003884g0020/Nitab4.5_0002053g0060/Nitab4.5_0000688g0210/Nitab4.5_0002208g0100/Nitab4.5_0000319g0050/Nitab4.5_0010…	Nitab4.5_0007306g0010/Nitab4.5_0002162g0080/Nitab4.5_0001211g0280/Nitab4.5_0000515g0030/Nitab4.5_0000856g0210/Nitab4.5_0005900g0090/Nitab4.5_0003721g0020/Nitab4.5_0000302g0110/Nitab4.5_0002965g0020/-/Nitab4.5_0017864g0010/Nitab4.5_0008173g0010/Nitab4.5_0004249g0020/Nitab4.5_0003884g0020/Nitab4.5_0002053g0060/Nitab4.5_0000688g0210/Nitab4.5_0002208g0100/Nitab4.5_0000319g0050/Nitab4.5_0010809g0020/N…	27
	BP	GO:0015074	DNA integration	26/2924	71/15490	0.000332704	0.00851169	novel.1013/novel.5710/novel.3387/novel.3656/novel.2946/novel.2057/novel.558/novel.8290/novel.2757/novel.2266/novel.7470/novel.2601/novel.12443/novel.4078/novel.7318/novel.3961/novel.479/novel.6384/novel.4277/novel.1769/novel.9445/novel.5065/novel.3237/novel.4264/novel.9640/novel.1168	-/-/-/-/-/-/-/-/-/-/-/-/-/-/-/-/-/-/-/-/-/-/-/-/-/-	26
	BP	GO:0042545	cell wall modification	24/2924	70/15490	0.00161505	0.0268011	Nitab4.5_0008337g0040/Nitab4.5_0000004g0210/Nitab4.5_0008176g0010/Nitab4.5_0000170g0380/Nitab4.5_0010008g0010/Nitab4.5_0000055g0060/Nitab4.5_0003016g0020/Nitab4.5_0000116g0400/Nitab4.5_0003484g0050/Nitab4.5_0012083g0010/Nitab4.5_0008337g0060/novel.14530/Nitab4.5_0000015g0380/Nitab4.5_0004162g0010/Nitab4.5_0003639g0010/novel.14127/Nitab4.5_0000341g0020/Nitab4.5_0001544g0040/Nitab4.5_0001147g0010/n…	Nitab4.5_0008337g0040/Nitab4.5_0000004g0210/Nitab4.5_0008176g0010/Nitab4.5_0000170g0380/Nitab4.5_0010008g0010/Nitab4.5_0000055g0060/Nitab4.5_0003016g0020/Nitab4.5_0000116g0400/Nitab4.5_0003484g0050/Nitab4.5_0012083g0010/Nitab4.5_0008337g0060/-/Nitab4.5_0000015g0380/Nitab4.5_0004162g0010/Nitab4.5_0003639g0010/-/Nitab4.5_0000341g0020/Nitab4.5_0001544g0040/Nitab4.5_0001147g0010/-/Nitab4.5_0000357g01…	24
	BP	GO:0009664	plant-type cell wall organization	13/2924	29/15490	0.00122536	0.0214962	Nitab4.5_0007754g0030/Nitab4.5_0000939g0060/Nitab4.5_0000080g0300/Nitab4.5_0000629g0010/Nitab4.5_0000032g0520/Nitab4.5_0002342g0060/novel.10125/Nitab4.5_0000616g0070/Nitab4.5_0000032g0480/Nitab4.5_0012631g0020/Nitab4.5_0000939g0030/Nitab4.5_0012631g0010/Nitab4.5_0000032g0470	Nitab4.5_0007754g0030/Nitab4.5_0000939g0060/Nitab4.5_0000080g0300/Nitab4.5_0000629g0010/Nitab4.5_0000032g0520/Nitab4.5_0002342g0060/-/Nitab4.5_0000616g0070/Nitab4.5_0000032g0480/Nitab4.5_0012631g0020/Nitab4.5_0000939g0030/Nitab4.5_0012631g0010/Nitab4.5_0000032g0470	13
	BP	GO:0071669	plant-type cell wall organization or biogenesis	13/2924	29/15490	0.00122536	0.0214962	Nitab4.5_0007754g0030/Nitab4.5_0000939g0060/Nitab4.5_0000080g0300/Nitab4.5_0000629g0010/Nitab4.5_0000032g0520/Nitab4.5_0002342g0060/novel.10125/Nitab4.5_0000616g0070/Nitab4.5_0000032g0480/Nitab4.5_0012631g0020/Nitab4.5_0000939g0030/Nitab4.5_0012631g0010/Nitab4.5_0000032g0470	Nitab4.5_0007754g0030/Nitab4.5_0000939g0060/Nitab4.5_0000080g0300/Nitab4.5_0000629g0010/Nitab4.5_0000032g0520/Nitab4.5_0002342g0060/-/Nitab4.5_0000616g0070/Nitab4.5_0000032g0480/Nitab4.5_0012631g0020/Nitab4.5_0000939g0030/Nitab4.5_0012631g0010/Nitab4.5_0000032g0470	13
	BP	GO:0007186	G-protein coupled receptor signaling pathway	13/2924	31/15490	0.00255931	0.0402927	Nitab4.5_0001961g0040/Nitab4.5_0001019g0080/novel.14533/Nitab4.5_0000769g0110/Nitab4.5_0004946g0060/novel.12345/Nitab4.5_0009399g0030/Nitab4.5_0004284g0030/Nitab4.5_0009771g0010/Nitab4.5_0011990g0010/Nitab4.5_0004610g0020/Nitab4.5_0000092g0310/Nitab4.5_0001386g0070	Nitab4.5_0001961g0040/Nitab4.5_0001019g0080/-/Nitab4.5_0000769g0110/Nitab4.5_0004946g0060/-/Nitab4.5_0009399g0030/Nitab4.5_0004284g0030/Nitab4.5_0009771g0010/Nitab4.5_0011990g0010/Nitab4.5_0004610g0020/Nitab4.5_0000092g0310/Nitab4.5_0001386g0070	13
	BP	GO:0006261	DNA-dependent DNA replication	12/2924	26/15490	0.00137798	0.0235022	Nitab4.5_0005286g0020/Nitab4.5_0001815g0090/Nitab4.5_0000416g0090/Nitab4.5_0010178g0020/Nitab4.5_0002113g0010/Nitab4.5_0011075g0010/Nitab4.5_0018875g0010/Nitab4.5_0007687g0010/Nitab4.5_0001301g0020/Nitab4.5_0000045g0440/Nitab4.5_0000129g0380/Nitab4.5_0007437g0010	Nitab4.5_0005286g0020/Nitab4.5_0001815g0090/Nitab4.5_0000416g0090/Nitab4.5_0010178g0020/Nitab4.5_0002113g0010/Nitab4.5_0011075g0010/Nitab4.5_0018875g0010/Nitab4.5_0007687g0010/Nitab4.5_0001301g0020/Nitab4.5_0000045g0440/Nitab4.5_0000129g0380/Nitab4.5_0007437g0010	12
	BP	GO:0006270	DNA replication initiation	11/2924	19/15490	0.00017899	0.005495	Nitab4.5_0005286g0020/Nitab4.5_0001815g0090/Nitab4.5_0000416g0090/Nitab4.5_0010178g0020/Nitab4.5_0002113g0010/Nitab4.5_0011075g0010/Nitab4.5_0018875g0010/Nitab4.5_0007687g0010/Nitab4.5_0001301g0020/Nitab4.5_0000045g0440/Nitab4.5_0007437g0010	Nitab4.5_0005286g0020/Nitab4.5_0001815g0090/Nitab4.5_0000416g0090/Nitab4.5_0010178g0020/Nitab4.5_0002113g0010/Nitab4.5_0011075g0010/Nitab4.5_0018875g0010/Nitab4.5_0007687g0010/Nitab4.5_0001301g0020/Nitab4.5_0000045g0440/Nitab4.5_0007437g0010	11
	BP	GO:0007205	protein kinase C-activating G-protein coupled receptor signaling pathway	10/2924	17/15490	0.000298811	0.00797694	Nitab4.5_0001961g0040/Nitab4.5_0001019g0080/novel.14533/Nitab4.5_0000769g0110/Nitab4.5_0004284g0030/Nitab4.5_0009771g0010/Nitab4.5_0011990g0010/Nitab4.5_0004610g0020/Nitab4.5_0000092g0310/Nitab4.5_0001386g0070	Nitab4.5_0001961g0040/Nitab4.5_0001019g0080/-/Nitab4.5_0000769g0110/Nitab4.5_0004284g0030/Nitab4.5_0009771g0010/Nitab4.5_0011990g0010/Nitab4.5_0004610g0020/Nitab4.5_0000092g0310/Nitab4.5_0001386g0070	10
	BP	GO:0006020	inositol metabolic process	8/2924	13/15490	0.000827851	0.0163968	Nitab4.5_0004011g0010/Nitab4.5_0017035g0010/Nitab4.5_0001758g0020/Nitab4.5_0000715g0160/novel.17043/Nitab4.5_0000214g0020/novel.17600/novel.18806	Nitab4.5_0004011g0010/Nitab4.5_0017035g0010/Nitab4.5_0001758g0020/Nitab4.5_0000715g0160/-/Nitab4.5_0000214g0020/-/-	8
	CC	GO:0071944	cell periphery	61/742	230/5674	1.83209e-08	4.76344e-07	Nitab4.5_0000914g0190/Nitab4.5_0008337g0040/Nitab4.5_0000446g0010/Nitab4.5_0001675g0070/Nitab4.5_0007548g0010/Nitab4.5_0000446g0040/novel.6197/Nitab4.5_0000492g0110/Nitab4.5_0000037g0180/Nitab4.5_0004476g0050/Nitab4.5_0000004g0210/Nitab4.5_0003934g0090/novel.12140/Nitab4.5_0002613g0030/novel.10295/Nitab4.5_0002711g0010/Nitab4.5_0001637g0050/novel.10810/Nitab4.5_0000244g0350/Nitab4.5_0000070g0050/…	Nitab4.5_0000914g0190/Nitab4.5_0008337g0040/Nitab4.5_0000446g0010/Nitab4.5_0001675g0070/Nitab4.5_0007548g0010/Nitab4.5_0000446g0040/-/Nitab4.5_0000492g0110/Nitab4.5_0000037g0180/Nitab4.5_0004476g0050/Nitab4.5_0000004g0210/Nitab4.5_0003934g0090/-/Nitab4.5_0002613g0030/-/Nitab4.5_0002711g0010/Nitab4.5_0001637g0050/-/Nitab4.5_0000244g0350/Nitab4.5_0000070g0050/Nitab4.5_0008176g0010/Nitab4.5_0000216g…	61
	CC	GO:0005618	cell wall	45/742	114/5674	8.6902e-13	5.64863e-11	Nitab4.5_0008337g0040/Nitab4.5_0000446g0010/Nitab4.5_0001675g0070/Nitab4.5_0000446g0040/novel.6197/Nitab4.5_0000037g0180/Nitab4.5_0004476g0050/Nitab4.5_0000004g0210/Nitab4.5_0003934g0090/novel.12140/Nitab4.5_0002613g0030/novel.10295/Nitab4.5_0000244g0350/Nitab4.5_0008176g0010/Nitab4.5_0003934g0060/Nitab4.5_0001675g0050/Nitab4.5_0000170g0380/novel.13829/Nitab4.5_0007701g0010/Nitab4.5_0013465g0010/…	Nitab4.5_0008337g0040/Nitab4.5_0000446g0010/Nitab4.5_0001675g0070/Nitab4.5_0000446g0040/-/Nitab4.5_0000037g0180/Nitab4.5_0004476g0050/Nitab4.5_0000004g0210/Nitab4.5_0003934g0090/-/Nitab4.5_0002613g0030/-/Nitab4.5_0000244g0350/Nitab4.5_0008176g0010/Nitab4.5_0003934g0060/Nitab4.5_0001675g0050/Nitab4.5_0000170g0380/-/Nitab4.5_0007701g0010/Nitab4.5_0013465g0010/Nitab4.5_0010008g0010/Nitab4.5_0001675g…	45
	CC	GO:0030312	external encapsulating structure	45/742	114/5674	8.6902e-13	5.64863e-11	Nitab4.5_0008337g0040/Nitab4.5_0000446g0010/Nitab4.5_0001675g0070/Nitab4.5_0000446g0040/novel.6197/Nitab4.5_0000037g0180/Nitab4.5_0004476g0050/Nitab4.5_0000004g0210/Nitab4.5_0003934g0090/novel.12140/Nitab4.5_0002613g0030/novel.10295/Nitab4.5_0000244g0350/Nitab4.5_0008176g0010/Nitab4.5_0003934g0060/Nitab4.5_0001675g0050/Nitab4.5_0000170g0380/novel.13829/Nitab4.5_0007701g0010/Nitab4.5_0013465g0010/…	Nitab4.5_0008337g0040/Nitab4.5_0000446g0010/Nitab4.5_0001675g0070/Nitab4.5_0000446g0040/-/Nitab4.5_0000037g0180/Nitab4.5_0004476g0050/Nitab4.5_0000004g0210/Nitab4.5_0003934g0090/-/Nitab4.5_0002613g0030/-/Nitab4.5_0000244g0350/Nitab4.5_0008176g0010/Nitab4.5_0003934g0060/Nitab4.5_0001675g0050/Nitab4.5_0000170g0380/-/Nitab4.5_0007701g0010/Nitab4.5_0013465g0010/Nitab4.5_0010008g0010/Nitab4.5_0001675g…	45
	CC	GO:0005576	extracellular region	28/742	58/5674	6.82908e-11	2.95927e-09	Nitab4.5_0000446g0010/Nitab4.5_0001675g0070/Nitab4.5_0000446g0040/novel.6197/Nitab4.5_0000037g0180/Nitab4.5_0004476g0050/Nitab4.5_0003934g0090/novel.12140/novel.7638/Nitab4.5_0002613g0030/novel.10295/Nitab4.5_0000244g0350/Nitab4.5_0003934g0060/Nitab4.5_0001675g0050/novel.7743/novel.13829/Nitab4.5_0003786g0020/Nitab4.5_0007701g0010/Nitab4.5_0013465g0010/Nitab4.5_0001675g0080/Nitab4.5_0002579g0060/…	Nitab4.5_0000446g0010/Nitab4.5_0001675g0070/Nitab4.5_0000446g0040/-/Nitab4.5_0000037g0180/Nitab4.5_0004476g0050/Nitab4.5_0003934g0090/-/-/Nitab4.5_0002613g0030/-/Nitab4.5_0000244g0350/Nitab4.5_0003934g0060/Nitab4.5_0001675g0050/-/-/Nitab4.5_0003786g0020/Nitab4.5_0007701g0010/Nitab4.5_0013465g0010/Nitab4.5_0001675g0080/Nitab4.5_0002579g0060/Nitab4.5_0000091g0510/-/Nitab4.5_0003353g0040/Nitab4.5_00…	28
	CC	GO:0048046	apoplast	24/742	49/5674	1.10589e-09	3.59414e-08	Nitab4.5_0000446g0010/Nitab4.5_0001675g0070/Nitab4.5_0000446g0040/novel.6197/Nitab4.5_0000037g0180/Nitab4.5_0004476g0050/Nitab4.5_0003934g0090/novel.12140/Nitab4.5_0002613g0030/novel.10295/Nitab4.5_0000244g0350/Nitab4.5_0003934g0060/Nitab4.5_0001675g0050/novel.13829/Nitab4.5_0007701g0010/Nitab4.5_0013465g0010/Nitab4.5_0001675g0080/Nitab4.5_0002579g0060/Nitab4.5_0000091g0510/novel.11907/Nitab4.5_0…	Nitab4.5_0000446g0010/Nitab4.5_0001675g0070/Nitab4.5_0000446g0040/-/Nitab4.5_0000037g0180/Nitab4.5_0004476g0050/Nitab4.5_0003934g0090/-/Nitab4.5_0002613g0030/-/Nitab4.5_0000244g0350/Nitab4.5_0003934g0060/Nitab4.5_0001675g0050/-/Nitab4.5_0007701g0010/Nitab4.5_0013465g0010/Nitab4.5_0001675g0080/Nitab4.5_0002579g0060/Nitab4.5_0000091g0510/-/Nitab4.5_0003353g0040/Nitab4.5_0002113g0020/Nitab4.5_000795…	24
	MF	GO:0043565	sequence-specific DNA binding	139/4204	366/24391	1.5729e-21	6.19723e-19	Nitab4.5_0000377g0110/Nitab4.5_0001663g0210/Nitab4.5_0002113g0180/Nitab4.5_0010472g0010/Nitab4.5_0000147g0030/Nitab4.5_0000459g0060/Nitab4.5_0000184g0280/Nitab4.5_0000241g0170/Nitab4.5_0005648g0020/Nitab4.5_0004441g0010/Nitab4.5_0006852g0070/Nitab4.5_0002020g0050/Nitab4.5_0000223g0340/Nitab4.5_0011667g0010/Nitab4.5_0008544g0010/Nitab4.5_0001097g0070/Nitab4.5_0005748g0010/Nitab4.5_0002568g0030/Nit…	Nitab4.5_0000377g0110/Nitab4.5_0001663g0210/Nitab4.5_0002113g0180/Nitab4.5_0010472g0010/Nitab4.5_0000147g0030/Nitab4.5_0000459g0060/Nitab4.5_0000184g0280/Nitab4.5_0000241g0170/Nitab4.5_0005648g0020/Nitab4.5_0004441g0010/Nitab4.5_0006852g0070/Nitab4.5_0002020g0050/Nitab4.5_0000223g0340/Nitab4.5_0011667g0010/Nitab4.5_0008544g0010/Nitab4.5_0001097g0070/Nitab4.5_0005748g0010/Nitab4.5_0002568g0030/Nit…	139
	MF	GO:0005509	calcium ion binding	106/4204	359/24391	5.15737e-09	2.99364e-07	Nitab4.5_0003855g0020/Nitab4.5_0008425g0040/Nitab4.5_0008145g0020/Nitab4.5_0010957g0010/Nitab4.5_0018685g0010/Nitab4.5_0000859g0240/Nitab4.5_0005986g0020/Nitab4.5_0010146g0020/Nitab4.5_0000036g0500/Nitab4.5_0000382g0110/Nitab4.5_0001907g0040/novel.15232/Nitab4.5_0005658g0030/novel.9678/Nitab4.5_0005702g0030/Nitab4.5_0011695g0010/Nitab4.5_0007901g0010/Nitab4.5_0002625g0040/Nitab4.5_0004513g0010/Ni…	Nitab4.5_0003855g0020/Nitab4.5_0008425g0040/Nitab4.5_0008145g0020/Nitab4.5_0010957g0010/Nitab4.5_0018685g0010/Nitab4.5_0000859g0240/Nitab4.5_0005986g0020/Nitab4.5_0010146g0020/Nitab4.5_0000036g0500/Nitab4.5_0000382g0110/Nitab4.5_0001907g0040/-/Nitab4.5_0005658g0030/-/Nitab4.5_0005702g0030/Nitab4.5_0011695g0010/Nitab4.5_0007901g0010/Nitab4.5_0002625g0040/Nitab4.5_0004513g0010/Nitab4.5_0000207g0410…	106
	MF	GO:0043531	ADP binding	106/4204	464/24391	0.00108659	0.0152898	Nitab4.5_0000332g0220/novel.6483/Nitab4.5_0005522g0020/Nitab4.5_0003313g0020/Nitab4.5_0001085g0150/Nitab4.5_0007024g0050/Nitab4.5_0005412g0020/Nitab4.5_0007131g0030/novel.5478/novel.3208/novel.7696/Nitab4.5_0002703g0030/Nitab4.5_0005611g0050/Nitab4.5_0007732g0060/Nitab4.5_0006226g0010/novel.3207/novel.11129/novel.11502/novel.2708/Nitab4.5_0029243g0010/Nitab4.5_0012850g0010/novel.8291/Nitab4.5_000…	Nitab4.5_0000332g0220/-/Nitab4.5_0005522g0020/Nitab4.5_0003313g0020/Nitab4.5_0001085g0150/Nitab4.5_0007024g0050/Nitab4.5_0005412g0020/Nitab4.5_0007131g0030/-/-/-/Nitab4.5_0002703g0030/Nitab4.5_0005611g0050/Nitab4.5_0007732g0060/Nitab4.5_0006226g0010/-/-/-/-/Nitab4.5_0029243g0010/Nitab4.5_0012850g0010/-/Nitab4.5_0000070g0020/Nitab4.5_0006564g0060/Nitab4.5_0000742g0150/Nitab4.5_0000381g0050/Nitab4.…	106
	MF	GO:0016746	transferase activity, transferring acyl groups	98/4204	399/24391	0.000117953	0.00218056	Nitab4.5_0001157g0010/Nitab4.5_0000846g0030/Nitab4.5_0001056g0040/novel.9451/Nitab4.5_0001654g0020/Nitab4.5_0000391g0350/Nitab4.5_0002891g0070/Nitab4.5_0004030g0050/novel.9076/Nitab4.5_0000036g0010/Nitab4.5_0005732g0010/Nitab4.5_0008196g0010/Nitab4.5_0013262g0010/novel.2599/Nitab4.5_0011112g0010/Nitab4.5_0003002g0030/novel.9798/Nitab4.5_0000185g0210/Nitab4.5_0017907g0010/novel.11201/Nitab4.5_0008…	Nitab4.5_0001157g0010/Nitab4.5_0000846g0030/Nitab4.5_0001056g0040/-/Nitab4.5_0001654g0020/Nitab4.5_0000391g0350/Nitab4.5_0002891g0070/Nitab4.5_0004030g0050/-/Nitab4.5_0000036g0010/Nitab4.5_0005732g0010/Nitab4.5_0008196g0010/Nitab4.5_0013262g0010/-/Nitab4.5_0011112g0010/Nitab4.5_0003002g0030/-/Nitab4.5_0000185g0210/Nitab4.5_0017907g0010/-/Nitab4.5_0008645g0030/Nitab4.5_0003435g0020/Nitab4.5_000276…	98
	MF	GO:0016747	transferase activity, transferring acyl groups other than amino-acyl groups	90/4204	312/24391	2.28756e-07	1.00144e-05	Nitab4.5_0001157g0010/Nitab4.5_0000846g0030/Nitab4.5_0001056g0040/novel.9451/Nitab4.5_0001654g0020/Nitab4.5_0000391g0350/Nitab4.5_0002891g0070/Nitab4.5_0004030g0050/novel.9076/Nitab4.5_0000036g0010/Nitab4.5_0008196g0010/Nitab4.5_0013262g0010/novel.2599/Nitab4.5_0011112g0010/Nitab4.5_0003002g0030/novel.9798/Nitab4.5_0000185g0210/Nitab4.5_0017907g0010/novel.11201/Nitab4.5_0008645g0030/Nitab4.5_0003…	Nitab4.5_0001157g0010/Nitab4.5_0000846g0030/Nitab4.5_0001056g0040/-/Nitab4.5_0001654g0020/Nitab4.5_0000391g0350/Nitab4.5_0002891g0070/Nitab4.5_0004030g0050/-/Nitab4.5_0000036g0010/Nitab4.5_0008196g0010/Nitab4.5_0013262g0010/-/Nitab4.5_0011112g0010/Nitab4.5_0003002g0030/-/Nitab4.5_0000185g0210/Nitab4.5_0017907g0010/-/Nitab4.5_0008645g0030/Nitab4.5_0003435g0020/Nitab4.5_0002765g0050/Nitab4.5_000337…	90
	MF	GO:0016829	lyase activity	85/4204	346/24391	0.000318334	0.00501694	Nitab4.5_0006224g0030/Nitab4.5_0001982g0050/Nitab4.5_0001179g0080/novel.16896/Nitab4.5_0006593g0010/Nitab4.5_0011466g0010/novel.10233/novel.16022/novel.16953/Nitab4.5_0003241g0010/Nitab4.5_0004794g0030/novel.11592/novel.13650/Nitab4.5_0000645g0140/novel.16914/novel.11882/Nitab4.5_0003188g0010/Nitab4.5_0007695g0010/Nitab4.5_0004794g0020/Nitab4.5_0000944g0090/Nitab4.5_0011038g0010/Nitab4.5_0000130g…	Nitab4.5_0006224g0030/Nitab4.5_0001982g0050/Nitab4.5_0001179g0080/-/Nitab4.5_0006593g0010/Nitab4.5_0011466g0010/-/-/-/Nitab4.5_0003241g0010/Nitab4.5_0004794g0030/-/-/Nitab4.5_0000645g0140/-/-/Nitab4.5_0003188g0010/Nitab4.5_0007695g0010/Nitab4.5_0004794g0020/Nitab4.5_0000944g0090/Nitab4.5_0011038g0010/Nitab4.5_0000130g0370/Nitab4.5_0002594g0050/Nitab4.5_0001709g0010/Nitab4.5_0000503g0010/Nitab4.5_…	85
	MF	GO:0004601	peroxidase activity	70/4204	203/24391	2.08859e-09	1.64581e-07	Nitab4.5_0003441g0020/Nitab4.5_0000580g0260/Nitab4.5_0002331g0010/novel.11184/Nitab4.5_0001142g0030/Nitab4.5_0004989g0030/Nitab4.5_0002604g0030/Nitab4.5_0005364g0040/novel.11837/Nitab4.5_0006152g0030/Nitab4.5_0000400g0040/Nitab4.5_0000669g0080/Nitab4.5_0012071g0010/Nitab4.5_0001952g0250/Nitab4.5_0007158g0010/Nitab4.5_0000376g0090/Nitab4.5_0000038g0180/Nitab4.5_0001223g0020/Nitab4.5_0005986g0010/N…	Nitab4.5_0003441g0020/Nitab4.5_0000580g0260/Nitab4.5_0002331g0010/-/Nitab4.5_0001142g0030/Nitab4.5_0004989g0030/Nitab4.5_0002604g0030/Nitab4.5_0005364g0040/-/Nitab4.5_0006152g0030/Nitab4.5_0000400g0040/Nitab4.5_0000669g0080/Nitab4.5_0012071g0010/Nitab4.5_0001952g0250/Nitab4.5_0007158g0010/Nitab4.5_0000376g0090/Nitab4.5_0000038g0180/Nitab4.5_0001223g0020/Nitab4.5_0005986g0010/Nitab4.5_0001892g0070…	70
	MF	GO:0016684	oxidoreductase activity, acting on peroxide as acceptor	70/4204	207/24391	5.31865e-09	2.99364e-07	Nitab4.5_0003441g0020/Nitab4.5_0000580g0260/Nitab4.5_0002331g0010/novel.11184/Nitab4.5_0001142g0030/Nitab4.5_0004989g0030/Nitab4.5_0002604g0030/Nitab4.5_0005364g0040/novel.11837/Nitab4.5_0006152g0030/Nitab4.5_0000400g0040/Nitab4.5_0000669g0080/Nitab4.5_0012071g0010/Nitab4.5_0001952g0250/Nitab4.5_0007158g0010/Nitab4.5_0000376g0090/Nitab4.5_0000038g0180/Nitab4.5_0001223g0020/Nitab4.5_0005986g0010/N…	Nitab4.5_0003441g0020/Nitab4.5_0000580g0260/Nitab4.5_0002331g0010/-/Nitab4.5_0001142g0030/Nitab4.5_0004989g0030/Nitab4.5_0002604g0030/Nitab4.5_0005364g0040/-/Nitab4.5_0006152g0030/Nitab4.5_0000400g0040/Nitab4.5_0000669g0080/Nitab4.5_0012071g0010/Nitab4.5_0001952g0250/Nitab4.5_0007158g0010/Nitab4.5_0000376g0090/Nitab4.5_0000038g0180/Nitab4.5_0001223g0020/Nitab4.5_0005986g0010/Nitab4.5_0001892g0070…	70
	MF	GO:0016209	antioxidant activity	70/4204	226/24391	2.72491e-07	1.07361e-05	Nitab4.5_0003441g0020/Nitab4.5_0000580g0260/Nitab4.5_0002331g0010/novel.11184/Nitab4.5_0001142g0030/Nitab4.5_0004989g0030/Nitab4.5_0002604g0030/Nitab4.5_0005364g0040/novel.11837/Nitab4.5_0006152g0030/Nitab4.5_0000400g0040/Nitab4.5_0000669g0080/Nitab4.5_0012071g0010/Nitab4.5_0001952g0250/Nitab4.5_0007158g0010/Nitab4.5_0000376g0090/Nitab4.5_0000038g0180/Nitab4.5_0001223g0020/Nitab4.5_0005986g0010/N…	Nitab4.5_0003441g0020/Nitab4.5_0000580g0260/Nitab4.5_0002331g0010/-/Nitab4.5_0001142g0030/Nitab4.5_0004989g0030/Nitab4.5_0002604g0030/Nitab4.5_0005364g0040/-/Nitab4.5_0006152g0030/Nitab4.5_0000400g0040/Nitab4.5_0000669g0080/Nitab4.5_0012071g0010/Nitab4.5_0001952g0250/Nitab4.5_0007158g0010/Nitab4.5_0000376g0090/Nitab4.5_0000038g0180/Nitab4.5_0001223g0020/Nitab4.5_0005986g0010/Nitab4.5_0001892g0070…	70
	MF	GO:0030234	enzyme regulator activity	69/4204	286/24391	0.00181201	0.0246184	Nitab4.5_0007274g0010/Nitab4.5_0008337g0040/Nitab4.5_0000621g0120/Nitab4.5_0004788g0010/Nitab4.5_0001137g0010/Nitab4.5_0002150g0010/Nitab4.5_0001362g0070/Nitab4.5_0000004g0210/novel.8021/Nitab4.5_0000339g0150/Nitab4.5_0004366g0010/Nitab4.5_0002343g0010/Nitab4.5_0000262g0190/novel.18900/Nitab4.5_0003324g0100/Nitab4.5_0003154g0030/Nitab4.5_0000264g0090/Nitab4.5_0004406g0040/Nitab4.5_0004867g0030/Ni…	Nitab4.5_0007274g0010/Nitab4.5_0008337g0040/Nitab4.5_0000621g0120/Nitab4.5_0004788g0010/Nitab4.5_0001137g0010/Nitab4.5_0002150g0010/Nitab4.5_0001362g0070/Nitab4.5_0000004g0210/-/Nitab4.5_0000339g0150/Nitab4.5_0004366g0010/Nitab4.5_0002343g0010/Nitab4.5_0000262g0190/-/Nitab4.5_0003324g0100/Nitab4.5_0003154g0030/Nitab4.5_0000264g0090/Nitab4.5_0004406g0040/Nitab4.5_0004867g0030/Nitab4.5_0003698g0010…	69
	MF	GO:0016835	carbon-oxygen lyase activity	67/4204	173/24391	1.44665e-11	1.42495e-09	novel.16896/Nitab4.5_0006593g0010/Nitab4.5_0011466g0010/novel.10233/novel.16022/novel.16953/Nitab4.5_0004794g0030/novel.11592/novel.13650/Nitab4.5_0000645g0140/novel.16914/novel.11882/Nitab4.5_0003188g0010/Nitab4.5_0007695g0010/Nitab4.5_0004794g0020/Nitab4.5_0011038g0010/Nitab4.5_0000130g0370/Nitab4.5_0001709g0010/Nitab4.5_0000503g0010/Nitab4.5_0000269g0150/novel.18661/Nitab4.5_0008356g0010/novel…	-/Nitab4.5_0006593g0010/Nitab4.5_0011466g0010/-/-/-/Nitab4.5_0004794g0030/-/-/Nitab4.5_0000645g0140/-/-/Nitab4.5_0003188g0010/Nitab4.5_0007695g0010/Nitab4.5_0004794g0020/Nitab4.5_0011038g0010/Nitab4.5_0000130g0370/Nitab4.5_0001709g0010/Nitab4.5_0000503g0010/Nitab4.5_0000269g0150/-/Nitab4.5_0008356g0010/-/Nitab4.5_0000206g0170/Nitab4.5_0013007g0030/Nitab4.5_0016435g0010/Nitab4.5_0000414g0110/Nitab…	67
	MF	GO:0010333	terpene synthase activity	57/4204	112/24391	3.53836e-16	6.97056e-14	novel.16896/Nitab4.5_0006593g0010/Nitab4.5_0011466g0010/novel.10233/novel.16022/novel.16953/Nitab4.5_0004794g0030/novel.11592/novel.13650/Nitab4.5_0000645g0140/novel.16914/novel.11882/Nitab4.5_0003188g0010/Nitab4.5_0007695g0010/Nitab4.5_0004794g0020/Nitab4.5_0011038g0010/Nitab4.5_0000130g0370/Nitab4.5_0000503g0010/novel.18661/Nitab4.5_0008356g0010/novel.12700/Nitab4.5_0013007g0030/Nitab4.5_001643…	-/Nitab4.5_0006593g0010/Nitab4.5_0011466g0010/-/-/-/Nitab4.5_0004794g0030/-/-/Nitab4.5_0000645g0140/-/-/Nitab4.5_0003188g0010/Nitab4.5_0007695g0010/Nitab4.5_0004794g0020/Nitab4.5_0011038g0010/Nitab4.5_0000130g0370/Nitab4.5_0000503g0010/-/Nitab4.5_0008356g0010/-/Nitab4.5_0013007g0030/Nitab4.5_0016435g0010/Nitab4.5_0000414g0110/Nitab4.5_0002717g0050/Nitab4.5_0001461g0050/-/-/-/Nitab4.5_0008226g0010…	57
	MF	GO:0016838	carbon-oxygen lyase activity, acting on phosphates	57/4204	116/24391	2.67811e-15	3.51725e-13	novel.16896/Nitab4.5_0006593g0010/Nitab4.5_0011466g0010/novel.10233/novel.16022/novel.16953/Nitab4.5_0004794g0030/novel.11592/novel.13650/Nitab4.5_0000645g0140/novel.16914/novel.11882/Nitab4.5_0003188g0010/Nitab4.5_0007695g0010/Nitab4.5_0004794g0020/Nitab4.5_0011038g0010/Nitab4.5_0000130g0370/Nitab4.5_0000503g0010/novel.18661/Nitab4.5_0008356g0010/novel.12700/Nitab4.5_0013007g0030/Nitab4.5_001643…	-/Nitab4.5_0006593g0010/Nitab4.5_0011466g0010/-/-/-/Nitab4.5_0004794g0030/-/-/Nitab4.5_0000645g0140/-/-/Nitab4.5_0003188g0010/Nitab4.5_0007695g0010/Nitab4.5_0004794g0020/Nitab4.5_0011038g0010/Nitab4.5_0000130g0370/Nitab4.5_0000503g0010/-/Nitab4.5_0008356g0010/-/Nitab4.5_0013007g0030/Nitab4.5_0016435g0010/Nitab4.5_0000414g0110/Nitab4.5_0002717g0050/Nitab4.5_0001461g0050/-/-/-/Nitab4.5_0008226g0010…	57
	MF	GO:0004857	enzyme inhibitor activity	53/4204	158/24391	4.85647e-07	1.47188e-05	Nitab4.5_0008337g0040/Nitab4.5_0000621g0120/Nitab4.5_0002150g0010/Nitab4.5_0001362g0070/Nitab4.5_0000004g0210/novel.8021/Nitab4.5_0000339g0150/Nitab4.5_0000262g0190/novel.18900/Nitab4.5_0003324g0100/Nitab4.5_0003154g0030/Nitab4.5_0000264g0090/Nitab4.5_0003732g0010/Nitab4.5_0000477g0210/Nitab4.5_0003040g0040/Nitab4.5_0002097g0100/novel.17137/Nitab4.5_0000363g0010/Nitab4.5_0000072g0590/Nitab4.5_000…	Nitab4.5_0008337g0040/Nitab4.5_0000621g0120/Nitab4.5_0002150g0010/Nitab4.5_0001362g0070/Nitab4.5_0000004g0210/-/Nitab4.5_0000339g0150/Nitab4.5_0000262g0190/-/Nitab4.5_0003324g0100/Nitab4.5_0003154g0030/Nitab4.5_0000264g0090/Nitab4.5_0003732g0010/Nitab4.5_0000477g0210/Nitab4.5_0003040g0040/Nitab4.5_0002097g0100/-/Nitab4.5_0000363g0010/Nitab4.5_0000072g0590/Nitab4.5_0001780g0010/Nitab4.5_0000525g02…	53
	MF	GO:0000287	magnesium ion binding	52/4204	191/24391	0.000361509	0.00547826	Nitab4.5_0001074g0150/novel.16896/Nitab4.5_0006593g0010/Nitab4.5_0011466g0010/novel.16022/Nitab4.5_0004794g0030/novel.11592/novel.13650/Nitab4.5_0000645g0140/novel.16914/novel.11882/Nitab4.5_0003188g0010/Nitab4.5_0007695g0010/Nitab4.5_0004794g0020/Nitab4.5_0002520g0030/Nitab4.5_0011038g0010/Nitab4.5_0000130g0370/Nitab4.5_0008356g0010/novel.12700/Nitab4.5_0016435g0010/Nitab4.5_0000414g0110/Nitab4.…	Nitab4.5_0001074g0150/-/Nitab4.5_0006593g0010/Nitab4.5_0011466g0010/-/Nitab4.5_0004794g0030/-/-/Nitab4.5_0000645g0140/-/-/Nitab4.5_0003188g0010/Nitab4.5_0007695g0010/Nitab4.5_0004794g0020/Nitab4.5_0002520g0030/Nitab4.5_0011038g0010/Nitab4.5_0000130g0370/Nitab4.5_0008356g0010/-/Nitab4.5_0016435g0010/Nitab4.5_0000414g0110/Nitab4.5_0002717g0050/Nitab4.5_0001461g0050/-/Nitab4.5_0008664g0030/-/-/Nitab…	52
	MF	GO:0004252	serine-type endopeptidase activity	47/4204	155/24391	4.21449e-05	0.000922506	Nitab4.5_0008421g0020/Nitab4.5_0005084g0020/Nitab4.5_0005213g0020/Nitab4.5_0005837g0030/Nitab4.5_0011049g0010/Nitab4.5_0000019g0100/Nitab4.5_0012494g0040/Nitab4.5_0002388g0010/Nitab4.5_0011799g0010/Nitab4.5_0003924g0050/Nitab4.5_0001244g0180/Nitab4.5_0001119g0010/Nitab4.5_0003274g0030/Nitab4.5_0002886g0050/Nitab4.5_0010920g0020/Nitab4.5_0002388g0020/Nitab4.5_0011544g0050/novel.16002/Nitab4.5_0000…	Nitab4.5_0008421g0020/Nitab4.5_0005084g0020/Nitab4.5_0005213g0020/Nitab4.5_0005837g0030/Nitab4.5_0011049g0010/Nitab4.5_0000019g0100/Nitab4.5_0012494g0040/Nitab4.5_0002388g0010/Nitab4.5_0011799g0010/Nitab4.5_0003924g0050/Nitab4.5_0001244g0180/Nitab4.5_0001119g0010/Nitab4.5_0003274g0030/Nitab4.5_0002886g0050/Nitab4.5_0010920g0020/Nitab4.5_0002388g0020/Nitab4.5_0011544g0050/-/Nitab4.5_0000588g0340/N…	47
	MF	GO:0004842	ubiquitin-protein transferase activity	40/4204	156/24391	0.00513818	0.048201	Nitab4.5_0003857g0040/Nitab4.5_0002527g0080/Nitab4.5_0000307g0080/Nitab4.5_0000296g0130/Nitab4.5_0006979g0020/Nitab4.5_0010482g0010/Nitab4.5_0000296g0140/Nitab4.5_0005717g0010/Nitab4.5_0002124g0010/Nitab4.5_0000856g0110/Nitab4.5_0000158g0040/Nitab4.5_0007538g0010/Nitab4.5_0002521g0030/Nitab4.5_0000969g0040/Nitab4.5_0003205g0040/Nitab4.5_0001139g0020/novel.16325/Nitab4.5_0000538g0120/Nitab4.5_0000…	Nitab4.5_0003857g0040/Nitab4.5_0002527g0080/Nitab4.5_0000307g0080/Nitab4.5_0000296g0130/Nitab4.5_0006979g0020/Nitab4.5_0010482g0010/Nitab4.5_0000296g0140/Nitab4.5_0005717g0010/Nitab4.5_0002124g0010/Nitab4.5_0000856g0110/Nitab4.5_0000158g0040/Nitab4.5_0007538g0010/Nitab4.5_0002521g0030/Nitab4.5_0000969g0040/Nitab4.5_0003205g0040/Nitab4.5_0001139g0020/-/Nitab4.5_0000538g0120/Nitab4.5_0000058g0270/-…	40
	MF	GO:0019787	ubiquitin-like protein transferase activity	40/4204	156/24391	0.00513818	0.048201	Nitab4.5_0003857g0040/Nitab4.5_0002527g0080/Nitab4.5_0000307g0080/Nitab4.5_0000296g0130/Nitab4.5_0006979g0020/Nitab4.5_0010482g0010/Nitab4.5_0000296g0140/Nitab4.5_0005717g0010/Nitab4.5_0002124g0010/Nitab4.5_0000856g0110/Nitab4.5_0000158g0040/Nitab4.5_0007538g0010/Nitab4.5_0002521g0030/Nitab4.5_0000969g0040/Nitab4.5_0003205g0040/Nitab4.5_0001139g0020/novel.16325/Nitab4.5_0000538g0120/Nitab4.5_0000…	Nitab4.5_0003857g0040/Nitab4.5_0002527g0080/Nitab4.5_0000307g0080/Nitab4.5_0000296g0130/Nitab4.5_0006979g0020/Nitab4.5_0010482g0010/Nitab4.5_0000296g0140/Nitab4.5_0005717g0010/Nitab4.5_0002124g0010/Nitab4.5_0000856g0110/Nitab4.5_0000158g0040/Nitab4.5_0007538g0010/Nitab4.5_0002521g0030/Nitab4.5_0000969g0040/Nitab4.5_0003205g0040/Nitab4.5_0001139g0020/-/Nitab4.5_0000538g0120/Nitab4.5_0000058g0270/-…	40
	MF	GO:0005507	copper ion binding	37/4204	90/24391	8.19622e-08	4.03664e-06	Nitab4.5_0000993g0110/Nitab4.5_0004782g0030/Nitab4.5_0007723g0010/Nitab4.5_0000043g0250/Nitab4.5_0007024g0020/Nitab4.5_0000518g0090/Nitab4.5_0002157g0010/Nitab4.5_0002695g0070/Nitab4.5_0001601g0040/Nitab4.5_0000025g0290/novel.15904/novel.10987/Nitab4.5_0006650g0010/Nitab4.5_0000214g0080/Nitab4.5_0003603g0120/novel.18905/Nitab4.5_0003603g0090/Nitab4.5_0001506g0080/Nitab4.5_0000551g0040/Nitab4.5_00…	Nitab4.5_0000993g0110/Nitab4.5_0004782g0030/Nitab4.5_0007723g0010/Nitab4.5_0000043g0250/Nitab4.5_0007024g0020/Nitab4.5_0000518g0090/Nitab4.5_0002157g0010/Nitab4.5_0002695g0070/Nitab4.5_0001601g0040/Nitab4.5_0000025g0290/-/-/Nitab4.5_0006650g0010/Nitab4.5_0000214g0080/Nitab4.5_0003603g0120/-/Nitab4.5_0003603g0090/Nitab4.5_0001506g0080/Nitab4.5_0000551g0040/Nitab4.5_0001383g0090/Nitab4.5_0000130g00…	37
	MF	GO:0004497	monooxygenase activity	35/4204	92/24391	1.62902e-06	4.27889e-05	novel.11811/novel.14658/Nitab4.5_0001803g0050/novel.14213/novel.17332/Nitab4.5_0000337g0270/novel.19714/Nitab4.5_0001557g0030/novel.11737/Nitab4.5_0003287g0010/novel.15553/novel.17773/Nitab4.5_0004968g0010/Nitab4.5_0004777g0030/Nitab4.5_0000451g0110/novel.16810/Nitab4.5_0002748g0020/Nitab4.5_0000322g0180/Nitab4.5_0003719g0050/novel.14369/Nitab4.5_0001996g0080/novel.11910/novel.10047/novel.9111/no…	-/-/Nitab4.5_0001803g0050/-/-/Nitab4.5_0000337g0270/-/Nitab4.5_0001557g0030/-/Nitab4.5_0003287g0010/-/-/Nitab4.5_0004968g0010/Nitab4.5_0004777g0030/Nitab4.5_0000451g0110/-/Nitab4.5_0002748g0020/Nitab4.5_0000322g0180/Nitab4.5_0003719g0050/-/Nitab4.5_0001996g0080/-/-/-/-/-/-/-/-/-/Nitab4.5_0007259g0010/-/-/Nitab4.5_0002710g0030/-	35
	MF	GO:0016701	oxidoreductase activity, acting on single donors with incorporation of molecular oxygen	34/4204	87/24391	1.11059e-06	3.12552e-05	Nitab4.5_0002898g0030/Nitab4.5_0001803g0050/Nitab4.5_0004011g0010/Nitab4.5_0009739g0050/Nitab4.5_0017035g0010/Nitab4.5_0006391g0020/Nitab4.5_0007252g0020/Nitab4.5_0005445g0020/Nitab4.5_0000564g0230/Nitab4.5_0000043g0340/novel.17043/Nitab4.5_0000484g0060/novel.17600/novel.15866/novel.18806/Nitab4.5_0001937g0010/Nitab4.5_0000030g0420/Nitab4.5_0010871g0010/Nitab4.5_0000322g0180/Nitab4.5_0003719g0050…	Nitab4.5_0002898g0030/Nitab4.5_0001803g0050/Nitab4.5_0004011g0010/Nitab4.5_0009739g0050/Nitab4.5_0017035g0010/Nitab4.5_0006391g0020/Nitab4.5_0007252g0020/Nitab4.5_0005445g0020/Nitab4.5_0000564g0230/Nitab4.5_0000043g0340/-/Nitab4.5_0000484g0060/-/-/-/Nitab4.5_0001937g0010/Nitab4.5_0000030g0420/Nitab4.5_0010871g0010/Nitab4.5_0000322g0180/Nitab4.5_0003719g0050/Nitab4.5_0001996g0080/-/Nitab4.5_000216…	34
	MF	GO:0004521	endoribonuclease activity	30/4204	109/24391	0.0048769	0.0480375	novel.2388/novel.1929/novel.7764/novel.647/novel.4129/novel.16368/novel.5958/novel.2244/novel.1463/novel.16175/novel.7749/novel.7003/novel.6995/Nitab4.5_0003950g0050/novel.4611/novel.3051/Nitab4.5_0000040g0350/Nitab4.5_0003950g0040/novel.7733/novel.7790/novel.6594/novel.981/novel.13090/novel.7229/novel.2779/novel.3237/novel.643/Nitab4.5_0004927g0010/novel.1168/novel.4016	-/-/-/-/-/-/-/-/-/-/-/-/-/Nitab4.5_0003950g0050/-/-/Nitab4.5_0000040g0350/Nitab4.5_0003950g0040/-/-/-/-/-/-/-/-/-/Nitab4.5_0004927g0010/-/-	30
	MF	GO:0051082	unfolded protein binding	29/4204	99/24391	0.00206976	0.0271829	Nitab4.5_0012489g0020/Nitab4.5_0008522g0060/Nitab4.5_0001957g0020/Nitab4.5_0003032g0010/Nitab4.5_0004359g0040/Nitab4.5_0005256g0020/Nitab4.5_0001622g0050/Nitab4.5_0001955g0110/Nitab4.5_0000710g0040/Nitab4.5_0010353g0030/Nitab4.5_0005191g0060/Nitab4.5_0000691g0030/Nitab4.5_0000621g0080/Nitab4.5_0004854g0010/Nitab4.5_0006030g0020/Nitab4.5_0003130g0050/novel.12300/Nitab4.5_0006983g0010/novel.14362/N…	Nitab4.5_0012489g0020/Nitab4.5_0008522g0060/Nitab4.5_0001957g0020/Nitab4.5_0003032g0010/Nitab4.5_0004359g0040/Nitab4.5_0005256g0020/Nitab4.5_0001622g0050/Nitab4.5_0001955g0110/Nitab4.5_0000710g0040/Nitab4.5_0010353g0030/Nitab4.5_0005191g0060/Nitab4.5_0000691g0030/Nitab4.5_0000621g0080/Nitab4.5_0004854g0010/Nitab4.5_0006030g0020/Nitab4.5_0003130g0050/-/Nitab4.5_0006983g0010/-/Nitab4.5_0000598g0060…	29
	MF	GO:0016891	endoribonuclease activity, producing 5'-phosphomonoesters	26/4204	88/24391	0.00300757	0.0359086	novel.2388/novel.1929/novel.7764/novel.647/novel.4129/novel.16368/novel.5958/novel.2244/novel.1463/novel.16175/novel.7749/novel.7003/novel.6995/novel.4611/novel.3051/novel.7733/novel.7790/novel.6594/novel.981/novel.7229/novel.2779/novel.3237/novel.643/Nitab4.5_0004927g0010/novel.1168/novel.4016	-/-/-/-/-/-/-/-/-/-/-/-/-/-/-/-/-/-/-/-/-/-/-/Nitab4.5_0004927g0010/-/-	26
	MF	GO:0016893	endonuclease activity, active with either ribo- or deoxyribonucleic acids and producing 5'-phosphomonoesters	26/4204	89/24391	0.00356456	0.0408911	novel.2388/novel.1929/novel.7764/novel.647/novel.4129/novel.16368/novel.5958/novel.2244/novel.1463/novel.16175/novel.7749/novel.7003/novel.6995/novel.4611/novel.3051/novel.7733/novel.7790/novel.6594/novel.981/novel.7229/novel.2779/novel.3237/novel.643/Nitab4.5_0004927g0010/novel.1168/novel.4016	-/-/-/-/-/-/-/-/-/-/-/-/-/-/-/-/-/-/-/-/-/-/-/Nitab4.5_0004927g0010/-/-	26
	MF	GO:0005516	calmodulin binding	25/4204	53/24391	4.56271e-07	1.47188e-05	Nitab4.5_0000284g0080/Nitab4.5_0000036g0040/Nitab4.5_0003223g0050/Nitab4.5_0000565g0110/Nitab4.5_0005936g0010/Nitab4.5_0008213g0010/Nitab4.5_0000190g0190/novel.10598/Nitab4.5_0011716g0010/Nitab4.5_0014673g0010/Nitab4.5_0003574g0130/Nitab4.5_0000212g0140/Nitab4.5_0007184g0020/Nitab4.5_0008832g0010/novel.7969/Nitab4.5_0001422g0130/Nitab4.5_0000208g0370/Nitab4.5_0006493g0020/novel.19331/Nitab4.5_000…	Nitab4.5_0000284g0080/Nitab4.5_0000036g0040/Nitab4.5_0003223g0050/Nitab4.5_0000565g0110/Nitab4.5_0005936g0010/Nitab4.5_0008213g0010/Nitab4.5_0000190g0190/-/Nitab4.5_0011716g0010/Nitab4.5_0014673g0010/Nitab4.5_0003574g0130/Nitab4.5_0000212g0140/Nitab4.5_0007184g0020/Nitab4.5_0008832g0010/-/Nitab4.5_0001422g0130/Nitab4.5_0000208g0370/Nitab4.5_0006493g0020/-/Nitab4.5_0000555g0230/Nitab4.5_0006432g00…	25
	MF	GO:0004523	RNA-DNA hybrid ribonuclease activity	25/4204	61/24391	1.06745e-05	0.000247397	novel.2388/novel.1929/novel.7764/novel.647/novel.4129/novel.16368/novel.5958/novel.2244/novel.1463/novel.16175/novel.7749/novel.7003/novel.6995/novel.4611/novel.3051/novel.7733/novel.7790/novel.6594/novel.981/novel.7229/novel.2779/novel.3237/novel.643/novel.1168/novel.4016	-/-/-/-/-/-/-/-/-/-/-/-/-/-/-/-/-/-/-/-/-/-/-/-/-	25
	MF	GO:0016702	oxidoreductase activity, acting on single donors with incorporation of molecular oxygen, incorporation of two atoms of oxygen	25/4204	66/24391	5.23771e-05	0.00103183	Nitab4.5_0002898g0030/Nitab4.5_0009739g0050/Nitab4.5_0006391g0020/Nitab4.5_0007252g0020/Nitab4.5_0005445g0020/Nitab4.5_0000564g0230/Nitab4.5_0000043g0340/Nitab4.5_0000484g0060/novel.15866/Nitab4.5_0001937g0010/Nitab4.5_0000030g0420/Nitab4.5_0010871g0010/novel.17438/Nitab4.5_0002164g0020/Nitab4.5_0003796g0010/novel.13744/novel.13397/novel.9050/novel.12319/Nitab4.5_0000274g0040/Nitab4.5_0000785g017…	Nitab4.5_0002898g0030/Nitab4.5_0009739g0050/Nitab4.5_0006391g0020/Nitab4.5_0007252g0020/Nitab4.5_0005445g0020/Nitab4.5_0000564g0230/Nitab4.5_0000043g0340/Nitab4.5_0000484g0060/-/Nitab4.5_0001937g0010/Nitab4.5_0000030g0420/Nitab4.5_0010871g0010/-/Nitab4.5_0002164g0020/Nitab4.5_0003796g0010/-/-/-/-/Nitab4.5_0000274g0040/Nitab4.5_0000785g0170/Nitab4.5_0005280g0010/Nitab4.5_0001146g0230/Nitab4.5_0019…	25
	MF	GO:0051213	dioxygenase activity	25/4204	69/24391	0.000121757	0.00218056	Nitab4.5_0002898g0030/Nitab4.5_0009739g0050/Nitab4.5_0006391g0020/Nitab4.5_0007252g0020/Nitab4.5_0005445g0020/Nitab4.5_0000564g0230/Nitab4.5_0000043g0340/Nitab4.5_0000484g0060/novel.15866/Nitab4.5_0001937g0010/Nitab4.5_0000030g0420/Nitab4.5_0010871g0010/novel.17438/Nitab4.5_0002164g0020/Nitab4.5_0003796g0010/novel.13744/novel.13397/novel.9050/novel.12319/Nitab4.5_0000274g0040/Nitab4.5_0000785g017…	Nitab4.5_0002898g0030/Nitab4.5_0009739g0050/Nitab4.5_0006391g0020/Nitab4.5_0007252g0020/Nitab4.5_0005445g0020/Nitab4.5_0000564g0230/Nitab4.5_0000043g0340/Nitab4.5_0000484g0060/-/Nitab4.5_0001937g0010/Nitab4.5_0000030g0420/Nitab4.5_0010871g0010/-/Nitab4.5_0002164g0020/Nitab4.5_0003796g0010/-/-/-/-/Nitab4.5_0000274g0040/Nitab4.5_0000785g0170/Nitab4.5_0005280g0010/Nitab4.5_0001146g0230/Nitab4.5_0019…	25
	MF	GO:0016762	xyloglucan:xyloglucosyl transferase activity	24/4204	49/24391	3.20541e-07	1.14812e-05	Nitab4.5_0000446g0010/Nitab4.5_0001675g0070/Nitab4.5_0000446g0040/novel.6197/Nitab4.5_0000037g0180/Nitab4.5_0004476g0050/Nitab4.5_0003934g0090/novel.12140/Nitab4.5_0002613g0030/novel.10295/Nitab4.5_0000244g0350/Nitab4.5_0003934g0060/Nitab4.5_0001675g0050/novel.13829/Nitab4.5_0007701g0010/Nitab4.5_0013465g0010/Nitab4.5_0001675g0080/Nitab4.5_0002579g0060/Nitab4.5_0000091g0510/novel.11907/Nitab4.5_0…	Nitab4.5_0000446g0010/Nitab4.5_0001675g0070/Nitab4.5_0000446g0040/-/Nitab4.5_0000037g0180/Nitab4.5_0004476g0050/Nitab4.5_0003934g0090/-/Nitab4.5_0002613g0030/-/Nitab4.5_0000244g0350/Nitab4.5_0003934g0060/Nitab4.5_0001675g0050/-/Nitab4.5_0007701g0010/Nitab4.5_0013465g0010/Nitab4.5_0001675g0080/Nitab4.5_0002579g0060/Nitab4.5_0000091g0510/-/Nitab4.5_0003353g0040/Nitab4.5_0002113g0020/Nitab4.5_000795…	24
	MF	GO:0008171	O-methyltransferase activity	24/4204	62/24391	4.87851e-05	0.00101165	Nitab4.5_0002053g0120/Nitab4.5_0003771g0060/Nitab4.5_0001202g0040/Nitab4.5_0005381g0040/novel.15568/Nitab4.5_0013364g0010/Nitab4.5_0000009g0370/Nitab4.5_0002765g0010/Nitab4.5_0002067g0010/Nitab4.5_0002543g0130/Nitab4.5_0018811g0010/Nitab4.5_0002694g0030/Nitab4.5_0001202g0030/Nitab4.5_0002196g0060/Nitab4.5_0001492g0040/Nitab4.5_0005651g0050/novel.9846/novel.9896/Nitab4.5_0000986g0050/Nitab4.5_0002…	Nitab4.5_0002053g0120/Nitab4.5_0003771g0060/Nitab4.5_0001202g0040/Nitab4.5_0005381g0040/-/Nitab4.5_0013364g0010/Nitab4.5_0000009g0370/Nitab4.5_0002765g0010/Nitab4.5_0002067g0010/Nitab4.5_0002543g0130/Nitab4.5_0018811g0010/Nitab4.5_0002694g0030/Nitab4.5_0001202g0030/Nitab4.5_0002196g0060/Nitab4.5_0001492g0040/Nitab4.5_0005651g0050/-/-/Nitab4.5_0000986g0050/Nitab4.5_0002104g0020/Nitab4.5_0000237g00…	24
	MF	GO:0030599	pectinesterase activity	24/4204	70/24391	0.000429351	0.00626535	Nitab4.5_0008337g0040/Nitab4.5_0000004g0210/Nitab4.5_0008176g0010/Nitab4.5_0000170g0380/Nitab4.5_0010008g0010/Nitab4.5_0000055g0060/Nitab4.5_0003016g0020/Nitab4.5_0000116g0400/Nitab4.5_0003484g0050/Nitab4.5_0012083g0010/Nitab4.5_0008337g0060/novel.14530/Nitab4.5_0000015g0380/Nitab4.5_0004162g0010/Nitab4.5_0003639g0010/novel.14127/Nitab4.5_0000341g0020/Nitab4.5_0001544g0040/Nitab4.5_0001147g0010/n…	Nitab4.5_0008337g0040/Nitab4.5_0000004g0210/Nitab4.5_0008176g0010/Nitab4.5_0000170g0380/Nitab4.5_0010008g0010/Nitab4.5_0000055g0060/Nitab4.5_0003016g0020/Nitab4.5_0000116g0400/Nitab4.5_0003484g0050/Nitab4.5_0012083g0010/Nitab4.5_0008337g0060/-/Nitab4.5_0000015g0380/Nitab4.5_0004162g0010/Nitab4.5_0003639g0010/-/Nitab4.5_0000341g0020/Nitab4.5_0001544g0040/Nitab4.5_0001147g0010/-/Nitab4.5_0000357g01…	24
	MF	GO:0051087	chaperone binding	13/4204	35/24391	0.00393818	0.0419363	Nitab4.5_0003251g0040/Nitab4.5_0000337g0100/Nitab4.5_0004556g0030/Nitab4.5_0000305g0330/Nitab4.5_0003401g0080/Nitab4.5_0007274g0010/Nitab4.5_0004788g0010/Nitab4.5_0001137g0010/Nitab4.5_0002343g0010/Nitab4.5_0001083g0070/Nitab4.5_0005024g0010/Nitab4.5_0000105g0210/Nitab4.5_0008337g0050	Nitab4.5_0003251g0040/Nitab4.5_0000337g0100/Nitab4.5_0004556g0030/Nitab4.5_0000305g0330/Nitab4.5_0003401g0080/Nitab4.5_0007274g0010/Nitab4.5_0004788g0010/Nitab4.5_0001137g0010/Nitab4.5_0002343g0010/Nitab4.5_0001083g0070/Nitab4.5_0005024g0010/Nitab4.5_0000105g0210/Nitab4.5_0008337g0050	13
	MF	GO:0015116	sulfate transmembrane transporter activity	12/4204	31/24391	0.00373624	0.0408911	novel.17795/Nitab4.5_0004355g0040/Nitab4.5_0000759g0290/Nitab4.5_0000469g0200/Nitab4.5_0000671g0050/Nitab4.5_0003249g0020/Nitab4.5_0000085g0060/Nitab4.5_0000214g0050/Nitab4.5_0002566g0030/Nitab4.5_0000252g0160/Nitab4.5_0004230g0040/Nitab4.5_0000729g0130	-/Nitab4.5_0004355g0040/Nitab4.5_0000759g0290/Nitab4.5_0000469g0200/Nitab4.5_0000671g0050/Nitab4.5_0003249g0020/Nitab4.5_0000085g0060/Nitab4.5_0000214g0050/Nitab4.5_0002566g0030/Nitab4.5_0000252g0160/Nitab4.5_0004230g0040/Nitab4.5_0000729g0130	12
	MF	GO:1901682	sulfur compound transmembrane transporter activity	12/4204	31/24391	0.00373624	0.0408911	novel.17795/Nitab4.5_0004355g0040/Nitab4.5_0000759g0290/Nitab4.5_0000469g0200/Nitab4.5_0000671g0050/Nitab4.5_0003249g0020/Nitab4.5_0000085g0060/Nitab4.5_0000214g0050/Nitab4.5_0002566g0030/Nitab4.5_0000252g0160/Nitab4.5_0004230g0040/Nitab4.5_0000729g0130	-/Nitab4.5_0004355g0040/Nitab4.5_0000759g0290/Nitab4.5_0000469g0200/Nitab4.5_0000671g0050/Nitab4.5_0003249g0020/Nitab4.5_0000085g0060/Nitab4.5_0000214g0050/Nitab4.5_0002566g0030/Nitab4.5_0000252g0160/Nitab4.5_0004230g0040/Nitab4.5_0000729g0130	12
	MF	GO:0004143	diacylglycerol kinase activity	10/4204	17/24391	0.000136471	0.00233781	Nitab4.5_0001961g0040/Nitab4.5_0001019g0080/novel.14533/Nitab4.5_0000769g0110/Nitab4.5_0004284g0030/Nitab4.5_0009771g0010/Nitab4.5_0011990g0010/Nitab4.5_0004610g0020/Nitab4.5_0000092g0310/Nitab4.5_0001386g0070	Nitab4.5_0001961g0040/Nitab4.5_0001019g0080/-/Nitab4.5_0000769g0110/Nitab4.5_0004284g0030/Nitab4.5_0009771g0010/Nitab4.5_0011990g0010/Nitab4.5_0004610g0020/Nitab4.5_0000092g0310/Nitab4.5_0001386g0070	10
	MF	GO:0016682	oxidoreductase activity, acting on diphenols and related substances as donors, oxygen as acceptor	10/4204	18/24391	0.00025959	0.00426159	Nitab4.5_0013698g0010/Nitab4.5_0002482g0070/Nitab4.5_0002200g0010/Nitab4.5_0005316g0010/Nitab4.5_0012569g0040/Nitab4.5_0000907g0090/Nitab4.5_0003171g0010/Nitab4.5_0001820g0120/Nitab4.5_0007696g0010/Nitab4.5_0000907g0080	Nitab4.5_0013698g0010/Nitab4.5_0002482g0070/Nitab4.5_0002200g0010/Nitab4.5_0005316g0010/Nitab4.5_0012569g0040/Nitab4.5_0000907g0090/Nitab4.5_0003171g0010/Nitab4.5_0001820g0120/Nitab4.5_0007696g0010/Nitab4.5_0000907g0080	10
	MF	GO:0016679	oxidoreductase activity, acting on diphenols and related substances as donors	10/4204	24/24391	0.00427892	0.0433603	Nitab4.5_0013698g0010/Nitab4.5_0002482g0070/Nitab4.5_0002200g0010/Nitab4.5_0005316g0010/Nitab4.5_0012569g0040/Nitab4.5_0000907g0090/Nitab4.5_0003171g0010/Nitab4.5_0001820g0120/Nitab4.5_0007696g0010/Nitab4.5_0000907g0080	Nitab4.5_0013698g0010/Nitab4.5_0002482g0070/Nitab4.5_0002200g0010/Nitab4.5_0005316g0010/Nitab4.5_0012569g0040/Nitab4.5_0000907g0090/Nitab4.5_0003171g0010/Nitab4.5_0001820g0120/Nitab4.5_0007696g0010/Nitab4.5_0000907g0080	10
	MF	GO:0004097	catechol oxidase activity	9/4204	11/24391	5.23835e-06	0.000128994	Nitab4.5_0002482g0070/Nitab4.5_0002200g0010/Nitab4.5_0005316g0010/Nitab4.5_0012569g0040/Nitab4.5_0000907g0090/Nitab4.5_0003171g0010/Nitab4.5_0001820g0120/Nitab4.5_0007696g0010/Nitab4.5_0000907g0080	Nitab4.5_0002482g0070/Nitab4.5_0002200g0010/Nitab4.5_0005316g0010/Nitab4.5_0012569g0040/Nitab4.5_0000907g0090/Nitab4.5_0003171g0010/Nitab4.5_0001820g0120/Nitab4.5_0007696g0010/Nitab4.5_0000907g0080	9
	MF	GO:0004867	serine-type endopeptidase inhibitor activity	9/4204	19/24391	0.00232659	0.0295702	novel.8021/Nitab4.5_0003324g0100/Nitab4.5_0003154g0030/novel.17137/Nitab4.5_0000363g0010/Nitab4.5_0000525g0290/Nitab4.5_0005255g0020/novel.14590/Nitab4.5_0005583g0090	-/Nitab4.5_0003324g0100/Nitab4.5_0003154g0030/-/Nitab4.5_0000363g0010/Nitab4.5_0000525g0290/Nitab4.5_0005255g0020/-/Nitab4.5_0005583g0090	9
	MF	GO:0008519	ammonium transmembrane transporter activity	8/4204	16/24391	0.0026731	0.0329125	Nitab4.5_0002600g0010/Nitab4.5_0005734g0020/novel.9790/Nitab4.5_0000444g0190/novel.19183/novel.17668/Nitab4.5_0000841g0070/Nitab4.5_0001561g0040	Nitab4.5_0002600g0010/Nitab4.5_0005734g0020/-/Nitab4.5_0000444g0190/-/-/Nitab4.5_0000841g0070/Nitab4.5_0001561g0040	8
	MF	GO:0030976	thiamine pyrophosphate binding	8/4204	17/24391	0.00429201	0.0433603	Nitab4.5_0003514g0040/Nitab4.5_0000444g0150/novel.16105/Nitab4.5_0013789g0010/Nitab4.5_0000839g0110/Nitab4.5_0012964g0010/Nitab4.5_0000376g0160/Nitab4.5_0000195g0220	Nitab4.5_0003514g0040/Nitab4.5_0000444g0150/-/Nitab4.5_0013789g0010/Nitab4.5_0000839g0110/Nitab4.5_0012964g0010/Nitab4.5_0000376g0160/Nitab4.5_0000195g0220	8
Variety	BP	GO:0044262	cellular carbohydrate metabolic process	34/1280	242/15490	0.00156842	0.022312	Nitab4.5_0001675g0080/Nitab4.5_0000021g0570/Nitab4.5_0003934g0090/novel.15044/novel.12140/Nitab4.5_0001762g0080/novel.6197/Nitab4.5_0000446g0040/Nitab4.5_0004011g0010/novel.17600/novel.9045/Nitab4.5_0000446g0010/novel.17043/Nitab4.5_0000301g0030/Nitab4.5_0001675g0070/novel.18806/Nitab4.5_0000014g0480/Nitab4.5_0017035g0010/Nitab4.5_0000244g0350/Nitab4.5_0003934g0060/Nitab4.5_0013465g0010/Nitab4.5_…	Nitab4.5_0001675g0080/Nitab4.5_0000021g0570/Nitab4.5_0003934g0090/-/-/Nitab4.5_0001762g0080/-/Nitab4.5_0000446g0040/Nitab4.5_0004011g0010/-/-/Nitab4.5_0000446g0010/-/Nitab4.5_0000301g0030/Nitab4.5_0001675g0070/-/Nitab4.5_0000014g0480/Nitab4.5_0017035g0010/Nitab4.5_0000244g0350/Nitab4.5_0003934g0060/Nitab4.5_0013465g0010/Nitab4.5_0001675g0050/-/Nitab4.5_0004610g0010/Nitab4.5_0012646g0010/Nitab4.5_…	34
	BP	GO:0006979	response to oxidative stress	32/1280	180/15490	2.7851e-05	0.0018217	Nitab4.5_0008126g0020/novel.12999/Nitab4.5_0005691g0020/Nitab4.5_0000099g0090/Nitab4.5_0000669g0080/Nitab4.5_0005364g0040/Nitab4.5_0000209g0170/Nitab4.5_0002050g0080/Nitab4.5_0000027g0480/Nitab4.5_0002331g0010/Nitab4.5_0008247g0030/Nitab4.5_0004989g0030/Nitab4.5_0000078g0210/Nitab4.5_0007923g0060/Nitab4.5_0011461g0020/Nitab4.5_0001142g0030/Nitab4.5_0000263g0180/Nitab4.5_0000502g0090/Nitab4.5_0005…	Nitab4.5_0008126g0020/-/Nitab4.5_0005691g0020/Nitab4.5_0000099g0090/Nitab4.5_0000669g0080/Nitab4.5_0005364g0040/Nitab4.5_0000209g0170/Nitab4.5_0002050g0080/Nitab4.5_0000027g0480/Nitab4.5_0002331g0010/Nitab4.5_0008247g0030/Nitab4.5_0004989g0030/Nitab4.5_0000078g0210/Nitab4.5_0007923g0060/Nitab4.5_0011461g0020/Nitab4.5_0001142g0030/Nitab4.5_0000263g0180/Nitab4.5_0000502g0090/Nitab4.5_0005079g0030/N…	32
	BP	GO:0071554	cell wall organization or biogenesis	29/1280	122/15490	1.49082e-07	6.5745e-05	Nitab4.5_0008337g0040/Nitab4.5_0000629g0010/Nitab4.5_0000616g0070/Nitab4.5_0000004g0210/Nitab4.5_0000022g0230/Nitab4.5_0000022g0210/Nitab4.5_0000032g0520/Nitab4.5_0004616g0050/Nitab4.5_0000032g0470/Nitab4.5_0000978g0100/Nitab4.5_0002466g0010/Nitab4.5_0000015g0380/Nitab4.5_0001310g0010/novel.14127/Nitab4.5_0003639g0010/Nitab4.5_0001586g0100/Nitab4.5_0001147g0010/Nitab4.5_0000341g0020/Nitab4.5_0012…	Nitab4.5_0008337g0040/Nitab4.5_0000629g0010/Nitab4.5_0000616g0070/Nitab4.5_0000004g0210/Nitab4.5_0000022g0230/Nitab4.5_0000022g0210/Nitab4.5_0000032g0520/Nitab4.5_0004616g0050/Nitab4.5_0000032g0470/Nitab4.5_0000978g0100/Nitab4.5_0002466g0010/Nitab4.5_0000015g0380/Nitab4.5_0001310g0010/-/Nitab4.5_0003639g0010/Nitab4.5_0001586g0100/Nitab4.5_0001147g0010/Nitab4.5_0000341g0020/Nitab4.5_0012631g0010/N…	29
	BP	GO:0005976	polysaccharide metabolic process	28/1280	171/15490	0.000361195	0.0064846	Nitab4.5_0001675g0080/Nitab4.5_0000021g0570/Nitab4.5_0003934g0090/novel.15044/novel.12140/Nitab4.5_0001762g0080/novel.6197/Nitab4.5_0000446g0040/novel.9045/Nitab4.5_0000446g0010/Nitab4.5_0000301g0030/Nitab4.5_0001675g0070/Nitab4.5_0000014g0480/Nitab4.5_0000244g0350/Nitab4.5_0003934g0060/Nitab4.5_0013465g0010/Nitab4.5_0001675g0050/novel.13829/Nitab4.5_0007348g0010/Nitab4.5_0004476g0050/Nitab4.5_00…	Nitab4.5_0001675g0080/Nitab4.5_0000021g0570/Nitab4.5_0003934g0090/-/-/Nitab4.5_0001762g0080/-/Nitab4.5_0000446g0040/-/Nitab4.5_0000446g0010/Nitab4.5_0000301g0030/Nitab4.5_0001675g0070/Nitab4.5_0000014g0480/Nitab4.5_0000244g0350/Nitab4.5_0003934g0060/Nitab4.5_0013465g0010/Nitab4.5_0001675g0050/-/Nitab4.5_0007348g0010/Nitab4.5_0004476g0050/Nitab4.5_0002113g0020/Nitab4.5_0010949g0020/Nitab4.5_000458…	28
	BP	GO:0006073	cellular glucan metabolic process	25/1280	145/15490	0.000329284	0.00631366	Nitab4.5_0001675g0080/Nitab4.5_0000021g0570/Nitab4.5_0003934g0090/novel.15044/novel.12140/Nitab4.5_0001762g0080/novel.6197/Nitab4.5_0000446g0040/novel.9045/Nitab4.5_0000446g0010/Nitab4.5_0000301g0030/Nitab4.5_0001675g0070/Nitab4.5_0000014g0480/Nitab4.5_0000244g0350/Nitab4.5_0003934g0060/Nitab4.5_0013465g0010/Nitab4.5_0001675g0050/novel.13829/Nitab4.5_0004476g0050/Nitab4.5_0002113g0020/Nitab4.5_00…	Nitab4.5_0001675g0080/Nitab4.5_0000021g0570/Nitab4.5_0003934g0090/-/-/Nitab4.5_0001762g0080/-/Nitab4.5_0000446g0040/-/Nitab4.5_0000446g0010/Nitab4.5_0000301g0030/Nitab4.5_0001675g0070/Nitab4.5_0000014g0480/Nitab4.5_0000244g0350/Nitab4.5_0003934g0060/Nitab4.5_0013465g0010/Nitab4.5_0001675g0050/-/Nitab4.5_0004476g0050/Nitab4.5_0002113g0020/Nitab4.5_0004583g0040/Nitab4.5_0002630g0010/Nitab4.5_000234…	25
	BP	GO:0044042	glucan metabolic process	25/1280	145/15490	0.000329284	0.00631366	Nitab4.5_0001675g0080/Nitab4.5_0000021g0570/Nitab4.5_0003934g0090/novel.15044/novel.12140/Nitab4.5_0001762g0080/novel.6197/Nitab4.5_0000446g0040/novel.9045/Nitab4.5_0000446g0010/Nitab4.5_0000301g0030/Nitab4.5_0001675g0070/Nitab4.5_0000014g0480/Nitab4.5_0000244g0350/Nitab4.5_0003934g0060/Nitab4.5_0013465g0010/Nitab4.5_0001675g0050/novel.13829/Nitab4.5_0004476g0050/Nitab4.5_0002113g0020/Nitab4.5_00…	Nitab4.5_0001675g0080/Nitab4.5_0000021g0570/Nitab4.5_0003934g0090/-/-/Nitab4.5_0001762g0080/-/Nitab4.5_0000446g0040/-/Nitab4.5_0000446g0010/Nitab4.5_0000301g0030/Nitab4.5_0001675g0070/Nitab4.5_0000014g0480/Nitab4.5_0000244g0350/Nitab4.5_0003934g0060/Nitab4.5_0013465g0010/Nitab4.5_0001675g0050/-/Nitab4.5_0004476g0050/Nitab4.5_0002113g0020/Nitab4.5_0004583g0040/Nitab4.5_0002630g0010/Nitab4.5_000234…	25
	BP	GO:0044264	cellular polysaccharide metabolic process	25/1280	145/15490	0.000329284	0.00631366	Nitab4.5_0001675g0080/Nitab4.5_0000021g0570/Nitab4.5_0003934g0090/novel.15044/novel.12140/Nitab4.5_0001762g0080/novel.6197/Nitab4.5_0000446g0040/novel.9045/Nitab4.5_0000446g0010/Nitab4.5_0000301g0030/Nitab4.5_0001675g0070/Nitab4.5_0000014g0480/Nitab4.5_0000244g0350/Nitab4.5_0003934g0060/Nitab4.5_0013465g0010/Nitab4.5_0001675g0050/novel.13829/Nitab4.5_0004476g0050/Nitab4.5_0002113g0020/Nitab4.5_00…	Nitab4.5_0001675g0080/Nitab4.5_0000021g0570/Nitab4.5_0003934g0090/-/-/Nitab4.5_0001762g0080/-/Nitab4.5_0000446g0040/-/Nitab4.5_0000446g0010/Nitab4.5_0000301g0030/Nitab4.5_0001675g0070/Nitab4.5_0000014g0480/Nitab4.5_0000244g0350/Nitab4.5_0003934g0060/Nitab4.5_0013465g0010/Nitab4.5_0001675g0050/-/Nitab4.5_0004476g0050/Nitab4.5_0002113g0020/Nitab4.5_0004583g0040/Nitab4.5_0002630g0010/Nitab4.5_000234…	25
	BP	GO:0006952	defense response	23/1280	103/15490	8.71184e-06	0.00128064	Nitab4.5_0003846g0020/Nitab4.5_0000802g0150/Nitab4.5_0003330g0020/Nitab4.5_0001346g0020/Nitab4.5_0000467g0110/Nitab4.5_0009872g0010/Nitab4.5_0005180g0040/Nitab4.5_0020598g0010/Nitab4.5_0008779g0030/Nitab4.5_0002430g0070/Nitab4.5_0007351g0010/Nitab4.5_0002322g0020/Nitab4.5_0006321g0010/novel.9370/Nitab4.5_0001261g0030/Nitab4.5_0001275g0010/Nitab4.5_0001275g0040/Nitab4.5_0008835g0020/Nitab4.5_00001…	Nitab4.5_0003846g0020/Nitab4.5_0000802g0150/Nitab4.5_0003330g0020/Nitab4.5_0001346g0020/Nitab4.5_0000467g0110/Nitab4.5_0009872g0010/Nitab4.5_0005180g0040/Nitab4.5_0020598g0010/Nitab4.5_0008779g0030/Nitab4.5_0002430g0070/Nitab4.5_0007351g0010/Nitab4.5_0002322g0020/Nitab4.5_0006321g0010/-/Nitab4.5_0001261g0030/Nitab4.5_0001275g0010/Nitab4.5_0001275g0040/Nitab4.5_0008835g0020/Nitab4.5_0000194g0120/N…	23
	BP	GO:0016567	protein ubiquitination	23/1280	124/15490	0.000187482	0.00459331	Nitab4.5_0006979g0020/novel.16325/Nitab4.5_0008132g0040/Nitab4.5_0000538g0120/Nitab4.5_0001209g0050/Nitab4.5_0000856g0110/Nitab4.5_0002521g0030/Nitab4.5_0001694g0010/Nitab4.5_0009597g0040/Nitab4.5_0012312g0010/Nitab4.5_0003205g0040/Nitab4.5_0000077g0100/Nitab4.5_0002951g0020/Nitab4.5_0003884g0010/Nitab4.5_0001925g0230/novel.14759/Nitab4.5_0001139g0020/Nitab4.5_0000158g0040/Nitab4.5_0003937g0020/N…	Nitab4.5_0006979g0020/-/Nitab4.5_0008132g0040/Nitab4.5_0000538g0120/Nitab4.5_0001209g0050/Nitab4.5_0000856g0110/Nitab4.5_0002521g0030/Nitab4.5_0001694g0010/Nitab4.5_0009597g0040/Nitab4.5_0012312g0010/Nitab4.5_0003205g0040/Nitab4.5_0000077g0100/Nitab4.5_0002951g0020/Nitab4.5_0003884g0010/Nitab4.5_0001925g0230/-/Nitab4.5_0001139g0020/Nitab4.5_0000158g0040/Nitab4.5_0003937g0020/Nitab4.5_0000588g0090…	23
	BP	GO:0032446	protein modification by small protein conjugation	23/1280	127/15490	0.000270169	0.00627078	Nitab4.5_0006979g0020/novel.16325/Nitab4.5_0008132g0040/Nitab4.5_0000538g0120/Nitab4.5_0001209g0050/Nitab4.5_0000856g0110/Nitab4.5_0002521g0030/Nitab4.5_0001694g0010/Nitab4.5_0009597g0040/Nitab4.5_0012312g0010/Nitab4.5_0003205g0040/Nitab4.5_0000077g0100/Nitab4.5_0002951g0020/Nitab4.5_0003884g0010/Nitab4.5_0001925g0230/novel.14759/Nitab4.5_0001139g0020/Nitab4.5_0000158g0040/Nitab4.5_0003937g0020/N…	Nitab4.5_0006979g0020/-/Nitab4.5_0008132g0040/Nitab4.5_0000538g0120/Nitab4.5_0001209g0050/Nitab4.5_0000856g0110/Nitab4.5_0002521g0030/Nitab4.5_0001694g0010/Nitab4.5_0009597g0040/Nitab4.5_0012312g0010/Nitab4.5_0003205g0040/Nitab4.5_0000077g0100/Nitab4.5_0002951g0020/Nitab4.5_0003884g0010/Nitab4.5_0001925g0230/-/Nitab4.5_0001139g0020/Nitab4.5_0000158g0040/Nitab4.5_0003937g0020/Nitab4.5_0000588g0090…	23
	BP	GO:0045229	external encapsulating structure organization	21/1280	99/15490	4.77689e-05	0.0018217	Nitab4.5_0008337g0040/Nitab4.5_0000629g0010/Nitab4.5_0000616g0070/Nitab4.5_0000004g0210/Nitab4.5_0000032g0520/Nitab4.5_0004616g0050/Nitab4.5_0000032g0470/Nitab4.5_0000015g0380/novel.14127/Nitab4.5_0003639g0010/Nitab4.5_0001147g0010/Nitab4.5_0000341g0020/Nitab4.5_0012631g0010/Nitab4.5_0000080g0300/novel.14530/Nitab4.5_0008337g0060/Nitab4.5_0000939g0030/Nitab4.5_0007754g0030/Nitab4.5_0000116g0370/N…	Nitab4.5_0008337g0040/Nitab4.5_0000629g0010/Nitab4.5_0000616g0070/Nitab4.5_0000004g0210/Nitab4.5_0000032g0520/Nitab4.5_0004616g0050/Nitab4.5_0000032g0470/Nitab4.5_0000015g0380/-/Nitab4.5_0003639g0010/Nitab4.5_0001147g0010/Nitab4.5_0000341g0020/Nitab4.5_0012631g0010/Nitab4.5_0000080g0300/-/Nitab4.5_0008337g0060/Nitab4.5_0000939g0030/Nitab4.5_0007754g0030/Nitab4.5_0000116g0370/Nitab4.5_0000032g0480…	21
	BP	GO:0071555	cell wall organization	21/1280	99/15490	4.77689e-05	0.0018217	Nitab4.5_0008337g0040/Nitab4.5_0000629g0010/Nitab4.5_0000616g0070/Nitab4.5_0000004g0210/Nitab4.5_0000032g0520/Nitab4.5_0004616g0050/Nitab4.5_0000032g0470/Nitab4.5_0000015g0380/novel.14127/Nitab4.5_0003639g0010/Nitab4.5_0001147g0010/Nitab4.5_0000341g0020/Nitab4.5_0012631g0010/Nitab4.5_0000080g0300/novel.14530/Nitab4.5_0008337g0060/Nitab4.5_0000939g0030/Nitab4.5_0007754g0030/Nitab4.5_0000116g0370/N…	Nitab4.5_0008337g0040/Nitab4.5_0000629g0010/Nitab4.5_0000616g0070/Nitab4.5_0000004g0210/Nitab4.5_0000032g0520/Nitab4.5_0004616g0050/Nitab4.5_0000032g0470/Nitab4.5_0000015g0380/-/Nitab4.5_0003639g0010/Nitab4.5_0001147g0010/Nitab4.5_0000341g0020/Nitab4.5_0012631g0010/Nitab4.5_0000080g0300/-/Nitab4.5_0008337g0060/Nitab4.5_0000939g0030/Nitab4.5_0007754g0030/Nitab4.5_0000116g0370/Nitab4.5_0000032g0480…	21
	BP	GO:0015074	DNA integration	19/1280	71/15490	3.15498e-06	0.000695673	novel.7318/novel.3961/novel.479/novel.2946/novel.9071/novel.1769/novel.5065/novel.9445/novel.3237/novel.4264/novel.9640/novel.5710/novel.558/novel.12443/novel.1168/novel.2757/novel.1013/novel.7470/novel.5471	-/-/-/-/-/-/-/-/-/-/-/-/-/-/-/-/-/-/-	19
	BP	GO:0009607	response to biotic stimulus	15/1280	55/15490	2.65227e-05	0.0018217	Nitab4.5_0003846g0020/Nitab4.5_0003330g0020/Nitab4.5_0009872g0010/Nitab4.5_0005180g0040/Nitab4.5_0020598g0010/Nitab4.5_0008779g0030/Nitab4.5_0002430g0070/Nitab4.5_0007351g0010/Nitab4.5_0002322g0020/Nitab4.5_0006321g0010/Nitab4.5_0008835g0020/Nitab4.5_0000194g0120/Nitab4.5_0008375g0050/Nitab4.5_0017568g0010/Nitab4.5_0010362g0020	Nitab4.5_0003846g0020/Nitab4.5_0003330g0020/Nitab4.5_0009872g0010/Nitab4.5_0005180g0040/Nitab4.5_0020598g0010/Nitab4.5_0008779g0030/Nitab4.5_0002430g0070/Nitab4.5_0007351g0010/Nitab4.5_0002322g0020/Nitab4.5_0006321g0010/Nitab4.5_0008835g0020/Nitab4.5_0000194g0120/Nitab4.5_0008375g0050/Nitab4.5_0017568g0010/Nitab4.5_0010362g0020	15
	BP	GO:0009664	plant-type cell wall organization	9/1280	29/15490	0.000382312	0.0064846	Nitab4.5_0000629g0010/Nitab4.5_0000616g0070/Nitab4.5_0000032g0520/Nitab4.5_0000032g0470/Nitab4.5_0012631g0010/Nitab4.5_0000080g0300/Nitab4.5_0000939g0030/Nitab4.5_0007754g0030/Nitab4.5_0000032g0480	Nitab4.5_0000629g0010/Nitab4.5_0000616g0070/Nitab4.5_0000032g0520/Nitab4.5_0000032g0470/Nitab4.5_0012631g0010/Nitab4.5_0000080g0300/Nitab4.5_0000939g0030/Nitab4.5_0007754g0030/Nitab4.5_0000032g0480	9
	BP	GO:0071669	plant-type cell wall organization or biogenesis	9/1280	29/15490	0.000382312	0.0064846	Nitab4.5_0000629g0010/Nitab4.5_0000616g0070/Nitab4.5_0000032g0520/Nitab4.5_0000032g0470/Nitab4.5_0012631g0010/Nitab4.5_0000080g0300/Nitab4.5_0000939g0030/Nitab4.5_0007754g0030/Nitab4.5_0000032g0480	Nitab4.5_0000629g0010/Nitab4.5_0000616g0070/Nitab4.5_0000032g0520/Nitab4.5_0000032g0470/Nitab4.5_0012631g0010/Nitab4.5_0000080g0300/Nitab4.5_0000939g0030/Nitab4.5_0007754g0030/Nitab4.5_0000032g0480	9
	BP	GO:1901136	carbohydrate derivative catabolic process	9/1280	32/15490	0.000854142	0.0125559	Nitab4.5_0000022g0230/Nitab4.5_0000022g0210/Nitab4.5_0000978g0100/Nitab4.5_0002466g0010/Nitab4.5_0001310g0010/Nitab4.5_0001586g0100/Nitab4.5_0001274g0010/Nitab4.5_0000547g0010/Nitab4.5_0008912g0010	Nitab4.5_0000022g0230/Nitab4.5_0000022g0210/Nitab4.5_0000978g0100/Nitab4.5_0002466g0010/Nitab4.5_0001310g0010/Nitab4.5_0001586g0100/Nitab4.5_0001274g0010/Nitab4.5_0000547g0010/Nitab4.5_0008912g0010	9
	BP	GO:0006022	aminoglycan metabolic process	8/1280	19/15490	7.02243e-05	0.0018217	Nitab4.5_0000022g0230/Nitab4.5_0000022g0210/Nitab4.5_0000978g0100/Nitab4.5_0002466g0010/Nitab4.5_0001310g0010/Nitab4.5_0001586g0100/Nitab4.5_0001274g0010/Nitab4.5_0000547g0010	Nitab4.5_0000022g0230/Nitab4.5_0000022g0210/Nitab4.5_0000978g0100/Nitab4.5_0002466g0010/Nitab4.5_0001310g0010/Nitab4.5_0001586g0100/Nitab4.5_0001274g0010/Nitab4.5_0000547g0010	8
	BP	GO:0006026	aminoglycan catabolic process	8/1280	19/15490	7.02243e-05	0.0018217	Nitab4.5_0000022g0230/Nitab4.5_0000022g0210/Nitab4.5_0000978g0100/Nitab4.5_0002466g0010/Nitab4.5_0001310g0010/Nitab4.5_0001586g0100/Nitab4.5_0001274g0010/Nitab4.5_0000547g0010	Nitab4.5_0000022g0230/Nitab4.5_0000022g0210/Nitab4.5_0000978g0100/Nitab4.5_0002466g0010/Nitab4.5_0001310g0010/Nitab4.5_0001586g0100/Nitab4.5_0001274g0010/Nitab4.5_0000547g0010	8
	BP	GO:0006030	chitin metabolic process	8/1280	19/15490	7.02243e-05	0.0018217	Nitab4.5_0000022g0230/Nitab4.5_0000022g0210/Nitab4.5_0000978g0100/Nitab4.5_0002466g0010/Nitab4.5_0001310g0010/Nitab4.5_0001586g0100/Nitab4.5_0001274g0010/Nitab4.5_0000547g0010	Nitab4.5_0000022g0230/Nitab4.5_0000022g0210/Nitab4.5_0000978g0100/Nitab4.5_0002466g0010/Nitab4.5_0001310g0010/Nitab4.5_0001586g0100/Nitab4.5_0001274g0010/Nitab4.5_0000547g0010	8
	BP	GO:0006032	chitin catabolic process	8/1280	19/15490	7.02243e-05	0.0018217	Nitab4.5_0000022g0230/Nitab4.5_0000022g0210/Nitab4.5_0000978g0100/Nitab4.5_0002466g0010/Nitab4.5_0001310g0010/Nitab4.5_0001586g0100/Nitab4.5_0001274g0010/Nitab4.5_0000547g0010	Nitab4.5_0000022g0230/Nitab4.5_0000022g0210/Nitab4.5_0000978g0100/Nitab4.5_0002466g0010/Nitab4.5_0001310g0010/Nitab4.5_0001586g0100/Nitab4.5_0001274g0010/Nitab4.5_0000547g0010	8
	BP	GO:0006040	amino sugar metabolic process	8/1280	19/15490	7.02243e-05	0.0018217	Nitab4.5_0000022g0230/Nitab4.5_0000022g0210/Nitab4.5_0000978g0100/Nitab4.5_0002466g0010/Nitab4.5_0001310g0010/Nitab4.5_0001586g0100/Nitab4.5_0001274g0010/Nitab4.5_0000547g0010	Nitab4.5_0000022g0230/Nitab4.5_0000022g0210/Nitab4.5_0000978g0100/Nitab4.5_0002466g0010/Nitab4.5_0001310g0010/Nitab4.5_0001586g0100/Nitab4.5_0001274g0010/Nitab4.5_0000547g0010	8
	BP	GO:0016998	cell wall macromolecule catabolic process	8/1280	19/15490	7.02243e-05	0.0018217	Nitab4.5_0000022g0230/Nitab4.5_0000022g0210/Nitab4.5_0000978g0100/Nitab4.5_0002466g0010/Nitab4.5_0001310g0010/Nitab4.5_0001586g0100/Nitab4.5_0001274g0010/Nitab4.5_0000547g0010	Nitab4.5_0000022g0230/Nitab4.5_0000022g0210/Nitab4.5_0000978g0100/Nitab4.5_0002466g0010/Nitab4.5_0001310g0010/Nitab4.5_0001586g0100/Nitab4.5_0001274g0010/Nitab4.5_0000547g0010	8
	BP	GO:0044036	cell wall macromolecule metabolic process	8/1280	19/15490	7.02243e-05	0.0018217	Nitab4.5_0000022g0230/Nitab4.5_0000022g0210/Nitab4.5_0000978g0100/Nitab4.5_0002466g0010/Nitab4.5_0001310g0010/Nitab4.5_0001586g0100/Nitab4.5_0001274g0010/Nitab4.5_0000547g0010	Nitab4.5_0000022g0230/Nitab4.5_0000022g0210/Nitab4.5_0000978g0100/Nitab4.5_0002466g0010/Nitab4.5_0001310g0010/Nitab4.5_0001586g0100/Nitab4.5_0001274g0010/Nitab4.5_0000547g0010	8
	BP	GO:0046348	amino sugar catabolic process	8/1280	19/15490	7.02243e-05	0.0018217	Nitab4.5_0000022g0230/Nitab4.5_0000022g0210/Nitab4.5_0000978g0100/Nitab4.5_0002466g0010/Nitab4.5_0001310g0010/Nitab4.5_0001586g0100/Nitab4.5_0001274g0010/Nitab4.5_0000547g0010	Nitab4.5_0000022g0230/Nitab4.5_0000022g0210/Nitab4.5_0000978g0100/Nitab4.5_0002466g0010/Nitab4.5_0001310g0010/Nitab4.5_0001586g0100/Nitab4.5_0001274g0010/Nitab4.5_0000547g0010	8
	BP	GO:1901071	glucosamine-containing compound metabolic process	8/1280	19/15490	7.02243e-05	0.0018217	Nitab4.5_0000022g0230/Nitab4.5_0000022g0210/Nitab4.5_0000978g0100/Nitab4.5_0002466g0010/Nitab4.5_0001310g0010/Nitab4.5_0001586g0100/Nitab4.5_0001274g0010/Nitab4.5_0000547g0010	Nitab4.5_0000022g0230/Nitab4.5_0000022g0210/Nitab4.5_0000978g0100/Nitab4.5_0002466g0010/Nitab4.5_0001310g0010/Nitab4.5_0001586g0100/Nitab4.5_0001274g0010/Nitab4.5_0000547g0010	8
	BP	GO:1901072	glucosamine-containing compound catabolic process	8/1280	19/15490	7.02243e-05	0.0018217	Nitab4.5_0000022g0230/Nitab4.5_0000022g0210/Nitab4.5_0000978g0100/Nitab4.5_0002466g0010/Nitab4.5_0001310g0010/Nitab4.5_0001586g0100/Nitab4.5_0001274g0010/Nitab4.5_0000547g0010	Nitab4.5_0000022g0230/Nitab4.5_0000022g0210/Nitab4.5_0000978g0100/Nitab4.5_0002466g0010/Nitab4.5_0001310g0010/Nitab4.5_0001586g0100/Nitab4.5_0001274g0010/Nitab4.5_0000547g0010	8
	BP	GO:0006020	inositol metabolic process	6/1280	13/15490	0.000324743	0.00631366	Nitab4.5_0004011g0010/novel.17600/novel.17043/novel.18806/Nitab4.5_0017035g0010/Nitab4.5_0007799g0050	Nitab4.5_0004011g0010/-/-/-/Nitab4.5_0017035g0010/Nitab4.5_0007799g0050	6
	BP	GO:0046164	alcohol catabolic process	6/1280	14/15490	0.000528668	0.0080394	Nitab4.5_0004011g0010/novel.17600/novel.17043/novel.18806/Nitab4.5_0017035g0010/Nitab4.5_0007799g0050	Nitab4.5_0004011g0010/-/-/-/Nitab4.5_0017035g0010/Nitab4.5_0007799g0050	6
	BP	GO:0046174	polyol catabolic process	6/1280	14/15490	0.000528668	0.0080394	Nitab4.5_0004011g0010/novel.17600/novel.17043/novel.18806/Nitab4.5_0017035g0010/Nitab4.5_0007799g0050	Nitab4.5_0004011g0010/-/-/-/Nitab4.5_0017035g0010/Nitab4.5_0007799g0050	6
	BP	GO:1901616	organic hydroxy compound catabolic process	6/1280	14/15490	0.000528668	0.0080394	Nitab4.5_0004011g0010/novel.17600/novel.17043/novel.18806/Nitab4.5_0017035g0010/Nitab4.5_0007799g0050	Nitab4.5_0004011g0010/-/-/-/Nitab4.5_0017035g0010/Nitab4.5_0007799g0050	6
	CC	GO:0071944	cell periphery	34/308	230/5674	5.59711e-08	8.39566e-07	Nitab4.5_0001675g0080/Nitab4.5_0003934g0090/novel.12140/Nitab4.5_0008337g0040/novel.6197/Nitab4.5_0000446g0040/Nitab4.5_0000446g0010/Nitab4.5_0001675g0070/Nitab4.5_0000244g0350/Nitab4.5_0003934g0060/Nitab4.5_0000070g0050/Nitab4.5_0001953g0090/Nitab4.5_0013465g0010/Nitab4.5_0001675g0050/novel.13829/Nitab4.5_0005826g0010/novel.10810/Nitab4.5_0006557g0020/Nitab4.5_0004492g0010/Nitab4.5_0027416g0010/…	Nitab4.5_0001675g0080/Nitab4.5_0003934g0090/-/Nitab4.5_0008337g0040/-/Nitab4.5_0000446g0040/Nitab4.5_0000446g0010/Nitab4.5_0001675g0070/Nitab4.5_0000244g0350/Nitab4.5_0003934g0060/Nitab4.5_0000070g0050/Nitab4.5_0001953g0090/Nitab4.5_0013465g0010/Nitab4.5_0001675g0050/-/Nitab4.5_0005826g0010/-/Nitab4.5_0006557g0020/Nitab4.5_0004492g0010/Nitab4.5_0027416g0010/Nitab4.5_0000004g0210/Nitab4.5_0004476g…	34
	CC	GO:0005618	cell wall	26/308	114/5674	1.97334e-10	4.93334e-09	Nitab4.5_0001675g0080/Nitab4.5_0003934g0090/novel.12140/Nitab4.5_0008337g0040/novel.6197/Nitab4.5_0000446g0040/Nitab4.5_0000446g0010/Nitab4.5_0001675g0070/Nitab4.5_0000244g0350/Nitab4.5_0003934g0060/Nitab4.5_0013465g0010/Nitab4.5_0001675g0050/novel.13829/Nitab4.5_0000004g0210/Nitab4.5_0004476g0050/Nitab4.5_0002113g0020/Nitab4.5_0004616g0050/Nitab4.5_0000015g0380/Nitab4.5_0003639g0010/Nitab4.5_000…	Nitab4.5_0001675g0080/Nitab4.5_0003934g0090/-/Nitab4.5_0008337g0040/-/Nitab4.5_0000446g0040/Nitab4.5_0000446g0010/Nitab4.5_0001675g0070/Nitab4.5_0000244g0350/Nitab4.5_0003934g0060/Nitab4.5_0013465g0010/Nitab4.5_0001675g0050/-/Nitab4.5_0000004g0210/Nitab4.5_0004476g0050/Nitab4.5_0002113g0020/Nitab4.5_0004616g0050/Nitab4.5_0000015g0380/Nitab4.5_0003639g0010/Nitab4.5_0002630g0010/Nitab4.5_0002347g01…	26
	CC	GO:0030312	external encapsulating structure	26/308	114/5674	1.97334e-10	4.93334e-09	Nitab4.5_0001675g0080/Nitab4.5_0003934g0090/novel.12140/Nitab4.5_0008337g0040/novel.6197/Nitab4.5_0000446g0040/Nitab4.5_0000446g0010/Nitab4.5_0001675g0070/Nitab4.5_0000244g0350/Nitab4.5_0003934g0060/Nitab4.5_0013465g0010/Nitab4.5_0001675g0050/novel.13829/Nitab4.5_0000004g0210/Nitab4.5_0004476g0050/Nitab4.5_0002113g0020/Nitab4.5_0004616g0050/Nitab4.5_0000015g0380/Nitab4.5_0003639g0010/Nitab4.5_000…	Nitab4.5_0001675g0080/Nitab4.5_0003934g0090/-/Nitab4.5_0008337g0040/-/Nitab4.5_0000446g0040/Nitab4.5_0000446g0010/Nitab4.5_0001675g0070/Nitab4.5_0000244g0350/Nitab4.5_0003934g0060/Nitab4.5_0013465g0010/Nitab4.5_0001675g0050/-/Nitab4.5_0000004g0210/Nitab4.5_0004476g0050/Nitab4.5_0002113g0020/Nitab4.5_0004616g0050/Nitab4.5_0000015g0380/Nitab4.5_0003639g0010/Nitab4.5_0002630g0010/Nitab4.5_0002347g01…	26
	CC	GO:0005576	extracellular region	19/308	58/5674	7.22099e-11	4.93334e-09	Nitab4.5_0001675g0080/Nitab4.5_0003934g0090/novel.12140/novel.6197/Nitab4.5_0000446g0040/Nitab4.5_0000446g0010/Nitab4.5_0001675g0070/Nitab4.5_0000244g0350/Nitab4.5_0003934g0060/Nitab4.5_0013465g0010/Nitab4.5_0001675g0050/novel.13829/Nitab4.5_0000034g0110/Nitab4.5_0003786g0020/Nitab4.5_0004476g0050/Nitab4.5_0002113g0020/Nitab4.5_0002630g0010/Nitab4.5_0002347g0150/novel.4338	Nitab4.5_0001675g0080/Nitab4.5_0003934g0090/-/-/Nitab4.5_0000446g0040/Nitab4.5_0000446g0010/Nitab4.5_0001675g0070/Nitab4.5_0000244g0350/Nitab4.5_0003934g0060/Nitab4.5_0013465g0010/Nitab4.5_0001675g0050/-/Nitab4.5_0000034g0110/Nitab4.5_0003786g0020/Nitab4.5_0004476g0050/Nitab4.5_0002113g0020/Nitab4.5_0002630g0010/Nitab4.5_0002347g0150/-	19
	CC	GO:0048046	apoplast	16/308	49/5674	2.52994e-09	4.74364e-08	Nitab4.5_0001675g0080/Nitab4.5_0003934g0090/novel.12140/novel.6197/Nitab4.5_0000446g0040/Nitab4.5_0000446g0010/Nitab4.5_0001675g0070/Nitab4.5_0000244g0350/Nitab4.5_0003934g0060/Nitab4.5_0013465g0010/Nitab4.5_0001675g0050/novel.13829/Nitab4.5_0004476g0050/Nitab4.5_0002113g0020/Nitab4.5_0002630g0010/Nitab4.5_0002347g0150	Nitab4.5_0001675g0080/Nitab4.5_0003934g0090/-/-/Nitab4.5_0000446g0040/Nitab4.5_0000446g0010/Nitab4.5_0001675g0070/Nitab4.5_0000244g0350/Nitab4.5_0003934g0060/Nitab4.5_0013465g0010/Nitab4.5_0001675g0050/-/Nitab4.5_0004476g0050/Nitab4.5_0002113g0020/Nitab4.5_0002630g0010/Nitab4.5_0002347g0150	16
	MF	GO:0043565	sequence-specific DNA binding	72/1900	366/24391	2.03038e-13	1.52278e-11	Nitab4.5_0000223g0340/Nitab4.5_0001663g0210/Nitab4.5_0002944g0100/Nitab4.5_0006656g0060/Nitab4.5_0008544g0010/Nitab4.5_0003473g0040/novel.16632/Nitab4.5_0000147g0030/novel.11552/novel.17610/Nitab4.5_0000200g0100/Nitab4.5_0002568g0030/Nitab4.5_0012161g0030/Nitab4.5_0000377g0110/novel.19199/Nitab4.5_0000886g0010/Nitab4.5_0000522g0240/Nitab4.5_0001226g0020/Nitab4.5_0000047g0140/novel.8971/novel.1269…	Nitab4.5_0000223g0340/Nitab4.5_0001663g0210/Nitab4.5_0002944g0100/Nitab4.5_0006656g0060/Nitab4.5_0008544g0010/Nitab4.5_0003473g0040/-/Nitab4.5_0000147g0030/-/-/Nitab4.5_0000200g0100/Nitab4.5_0002568g0030/Nitab4.5_0012161g0030/Nitab4.5_0000377g0110/-/Nitab4.5_0000886g0010/Nitab4.5_0000522g0240/Nitab4.5_0001226g0020/Nitab4.5_0000047g0140/-/-/Nitab4.5_0011148g0010/-/Nitab4.5_0001159g0160/Nitab4.5_00…	72
	MF	GO:0043531	ADP binding	59/1900	464/24391	0.000135547	0.00214022	Nitab4.5_0013200g0010/Nitab4.5_0000332g0220/novel.3208/Nitab4.5_0001085g0150/Nitab4.5_0007024g0050/novel.8291/Nitab4.5_0002157g0040/Nitab4.5_0001004g0180/Nitab4.5_0005522g0020/novel.11003/novel.11253/Nitab4.5_0007131g0030/novel.7696/Nitab4.5_0012850g0010/Nitab4.5_0001886g0040/Nitab4.5_0002977g0140/Nitab4.5_0001740g0130/Nitab4.5_0002616g0130/Nitab4.5_0002727g0020/Nitab4.5_0002977g0020/novel.9119/N…	Nitab4.5_0013200g0010/Nitab4.5_0000332g0220/-/Nitab4.5_0001085g0150/Nitab4.5_0007024g0050/-/Nitab4.5_0002157g0040/Nitab4.5_0001004g0180/Nitab4.5_0005522g0020/-/-/Nitab4.5_0007131g0030/-/Nitab4.5_0012850g0010/Nitab4.5_0001886g0040/Nitab4.5_0002977g0140/Nitab4.5_0001740g0130/Nitab4.5_0002616g0130/Nitab4.5_0002727g0020/Nitab4.5_0002977g0020/-/Nitab4.5_0000295g0070/Nitab4.5_0000326g0360/Nitab4.5_0010…	59
	MF	GO:0016829	lyase activity	58/1900	346/24391	2.32183e-08	1.16092e-06	Nitab4.5_0000206g0170/Nitab4.5_0028193g0010/novel.18082/Nitab4.5_0004068g0030/Nitab4.5_0015240g0010/novel.19045/Nitab4.5_0009618g0010/novel.18275/Nitab4.5_0013168g0010/novel.14102/novel.13967/novel.10052/Nitab4.5_0001630g0010/novel.11188/novel.10518/Nitab4.5_0008356g0010/novel.9517/Nitab4.5_0021810g0010/Nitab4.5_0006155g0010/novel.10977/Nitab4.5_0002095g0040/novel.8494/Nitab4.5_0004794g0020/novel…	Nitab4.5_0000206g0170/Nitab4.5_0028193g0010/-/Nitab4.5_0004068g0030/Nitab4.5_0015240g0010/-/Nitab4.5_0009618g0010/-/Nitab4.5_0013168g0010/-/-/-/Nitab4.5_0001630g0010/-/-/Nitab4.5_0008356g0010/-/Nitab4.5_0021810g0010/Nitab4.5_0006155g0010/-/Nitab4.5_0002095g0040/-/Nitab4.5_0004794g0020/-/-/Nitab4.5_0016435g0010/-/Nitab4.5_0013007g0030/Nitab4.5_0002485g0020/Nitab4.5_0000414g0110/-/Nitab4.5_0002717g…	58
	MF	GO:0016835	carbon-oxygen lyase activity	52/1900	173/24391	5.74671e-18	5.74671e-16	Nitab4.5_0000206g0170/Nitab4.5_0028193g0010/novel.18082/Nitab4.5_0004068g0030/Nitab4.5_0015240g0010/novel.19045/Nitab4.5_0009618g0010/novel.18275/Nitab4.5_0013168g0010/novel.14102/novel.13967/novel.10052/Nitab4.5_0001630g0010/novel.11188/novel.10518/Nitab4.5_0008356g0010/novel.9517/Nitab4.5_0021810g0010/novel.10977/Nitab4.5_0002095g0040/novel.8494/Nitab4.5_0004794g0020/novel.19103/novel.12700/Nit…	Nitab4.5_0000206g0170/Nitab4.5_0028193g0010/-/Nitab4.5_0004068g0030/Nitab4.5_0015240g0010/-/Nitab4.5_0009618g0010/-/Nitab4.5_0013168g0010/-/-/-/Nitab4.5_0001630g0010/-/-/Nitab4.5_0008356g0010/-/Nitab4.5_0021810g0010/-/Nitab4.5_0002095g0040/-/Nitab4.5_0004794g0020/-/-/Nitab4.5_0016435g0010/-/Nitab4.5_0013007g0030/Nitab4.5_0002485g0020/Nitab4.5_0000414g0110/-/Nitab4.5_0002717g0050/-/Nitab4.5_001066…	52
	MF	GO:0010333	terpene synthase activity	46/1900	112/24391	2.44777e-22	7.3433e-20	Nitab4.5_0028193g0010/novel.18082/Nitab4.5_0004068g0030/Nitab4.5_0015240g0010/Nitab4.5_0009618g0010/novel.14102/novel.13967/novel.10052/Nitab4.5_0001630g0010/novel.11188/novel.10518/Nitab4.5_0008356g0010/novel.9517/Nitab4.5_0021810g0010/novel.10977/Nitab4.5_0002095g0040/novel.8494/Nitab4.5_0004794g0020/novel.19103/novel.12700/Nitab4.5_0016435g0010/novel.11882/Nitab4.5_0013007g0030/Nitab4.5_000248…	Nitab4.5_0028193g0010/-/Nitab4.5_0004068g0030/Nitab4.5_0015240g0010/Nitab4.5_0009618g0010/-/-/-/Nitab4.5_0001630g0010/-/-/Nitab4.5_0008356g0010/-/Nitab4.5_0021810g0010/-/Nitab4.5_0002095g0040/-/Nitab4.5_0004794g0020/-/-/Nitab4.5_0016435g0010/-/Nitab4.5_0013007g0030/Nitab4.5_0002485g0020/Nitab4.5_0000414g0110/-/Nitab4.5_0002717g0050/-/Nitab4.5_0010662g0010/Nitab4.5_0001461g0050/Nitab4.5_0005904g00…	46
	MF	GO:0016838	carbon-oxygen lyase activity, acting on phosphates	46/1900	116/24391	1.40225e-21	2.10338e-19	Nitab4.5_0028193g0010/novel.18082/Nitab4.5_0004068g0030/Nitab4.5_0015240g0010/Nitab4.5_0009618g0010/novel.14102/novel.13967/novel.10052/Nitab4.5_0001630g0010/novel.11188/novel.10518/Nitab4.5_0008356g0010/novel.9517/Nitab4.5_0021810g0010/novel.10977/Nitab4.5_0002095g0040/novel.8494/Nitab4.5_0004794g0020/novel.19103/novel.12700/Nitab4.5_0016435g0010/novel.11882/Nitab4.5_0013007g0030/Nitab4.5_000248…	Nitab4.5_0028193g0010/-/Nitab4.5_0004068g0030/Nitab4.5_0015240g0010/Nitab4.5_0009618g0010/-/-/-/Nitab4.5_0001630g0010/-/-/Nitab4.5_0008356g0010/-/Nitab4.5_0021810g0010/-/Nitab4.5_0002095g0040/-/Nitab4.5_0004794g0020/-/-/Nitab4.5_0016435g0010/-/Nitab4.5_0013007g0030/Nitab4.5_0002485g0020/Nitab4.5_0000414g0110/-/Nitab4.5_0002717g0050/-/Nitab4.5_0010662g0010/Nitab4.5_0001461g0050/Nitab4.5_0005904g00…	46
	MF	GO:0000287	magnesium ion binding	42/1900	191/24391	6.20058e-10	3.72035e-08	Nitab4.5_0028193g0010/novel.18082/Nitab4.5_0004068g0030/Nitab4.5_0015240g0010/Nitab4.5_0009618g0010/novel.14102/novel.13967/Nitab4.5_0001530g0160/novel.11188/novel.10518/Nitab4.5_0008356g0010/novel.9517/Nitab4.5_0021810g0010/novel.10977/Nitab4.5_0002095g0040/novel.8494/Nitab4.5_0004794g0020/novel.19103/novel.12700/Nitab4.5_0016435g0010/novel.11882/Nitab4.5_0002485g0020/Nitab4.5_0000414g0110/novel…	Nitab4.5_0028193g0010/-/Nitab4.5_0004068g0030/Nitab4.5_0015240g0010/Nitab4.5_0009618g0010/-/-/Nitab4.5_0001530g0160/-/-/Nitab4.5_0008356g0010/-/Nitab4.5_0021810g0010/-/Nitab4.5_0002095g0040/-/Nitab4.5_0004794g0020/-/-/Nitab4.5_0016435g0010/-/Nitab4.5_0002485g0020/Nitab4.5_0000414g0110/-/Nitab4.5_0002717g0050/Nitab4.5_0010662g0010/Nitab4.5_0001461g0050/Nitab4.5_0005904g0070/Nitab4.5_0004794g0010/-…	42
	MF	GO:0016747	transferase activity, transferring acyl groups other than amino-acyl groups	39/1900	312/24391	0.00232962	0.0188888	Nitab4.5_0017907g0010/Nitab4.5_0001473g0020/Nitab4.5_0008196g0010/novel.9076/Nitab4.5_0000651g0200/novel.9798/Nitab4.5_0001237g0010/Nitab4.5_0002765g0050/Nitab4.5_0000023g0070/Nitab4.5_0002356g0060/Nitab4.5_0002891g0070/novel.12987/Nitab4.5_0006420g0010/Nitab4.5_0003379g0090/Nitab4.5_0008691g0010/Nitab4.5_0003744g0060/Nitab4.5_0004670g0020/Nitab4.5_0001941g0050/novel.11201/Nitab4.5_0000752g0030/N…	Nitab4.5_0017907g0010/Nitab4.5_0001473g0020/Nitab4.5_0008196g0010/-/Nitab4.5_0000651g0200/-/Nitab4.5_0001237g0010/Nitab4.5_0002765g0050/Nitab4.5_0000023g0070/Nitab4.5_0002356g0060/Nitab4.5_0002891g0070/-/Nitab4.5_0006420g0010/Nitab4.5_0003379g0090/Nitab4.5_0008691g0010/Nitab4.5_0003744g0060/Nitab4.5_0004670g0020/Nitab4.5_0001941g0050/-/Nitab4.5_0000752g0030/Nitab4.5_0000874g0030/Nitab4.5_0000058g…	39
	MF	GO:0030234	enzyme regulator activity	35/1900	286/24391	0.0052851	0.0406546	Nitab4.5_0001780g0010/Nitab4.5_0008337g0040/Nitab4.5_0003040g0040/Nitab4.5_0003732g0010/Nitab4.5_0005255g0020/Nitab4.5_0003324g0100/Nitab4.5_0010009g0010/Nitab4.5_0000573g0060/Nitab4.5_0000363g0020/Nitab4.5_0002343g0010/novel.17137/Nitab4.5_0000363g0010/Nitab4.5_0000004g0210/Nitab4.5_0007090g0020/Nitab4.5_0000264g0090/Nitab4.5_0000072g0590/Nitab4.5_0000804g0180/Nitab4.5_0000105g0210/Nitab4.5_0000…	Nitab4.5_0001780g0010/Nitab4.5_0008337g0040/Nitab4.5_0003040g0040/Nitab4.5_0003732g0010/Nitab4.5_0005255g0020/Nitab4.5_0003324g0100/Nitab4.5_0010009g0010/Nitab4.5_0000573g0060/Nitab4.5_0000363g0020/Nitab4.5_0002343g0010/-/Nitab4.5_0000363g0010/Nitab4.5_0000004g0210/Nitab4.5_0007090g0020/Nitab4.5_0000264g0090/Nitab4.5_0000072g0590/Nitab4.5_0000804g0180/Nitab4.5_0000105g0210/Nitab4.5_0000015g0380/N…	35
	MF	GO:0004601	peroxidase activity	34/1900	203/24391	1.78891e-05	0.000447226	Nitab4.5_0008126g0020/novel.12999/Nitab4.5_0005691g0020/Nitab4.5_0000099g0090/novel.11184/Nitab4.5_0000669g0080/Nitab4.5_0005364g0040/Nitab4.5_0000209g0170/Nitab4.5_0002050g0080/Nitab4.5_0000027g0480/Nitab4.5_0002331g0010/Nitab4.5_0008247g0030/Nitab4.5_0004989g0030/Nitab4.5_0000078g0210/Nitab4.5_0007923g0060/Nitab4.5_0011461g0020/Nitab4.5_0001142g0030/Nitab4.5_0000263g0180/Nitab4.5_0000502g0090/N…	Nitab4.5_0008126g0020/-/Nitab4.5_0005691g0020/Nitab4.5_0000099g0090/-/Nitab4.5_0000669g0080/Nitab4.5_0005364g0040/Nitab4.5_0000209g0170/Nitab4.5_0002050g0080/Nitab4.5_0000027g0480/Nitab4.5_0002331g0010/Nitab4.5_0008247g0030/Nitab4.5_0004989g0030/Nitab4.5_0000078g0210/Nitab4.5_0007923g0060/Nitab4.5_0011461g0020/Nitab4.5_0001142g0030/Nitab4.5_0000263g0180/Nitab4.5_0000502g0090/Nitab4.5_0005079g0030…	34
	MF	GO:0016684	oxidoreductase activity, acting on peroxide as acceptor	34/1900	207/24391	2.71601e-05	0.000626772	Nitab4.5_0008126g0020/novel.12999/Nitab4.5_0005691g0020/Nitab4.5_0000099g0090/novel.11184/Nitab4.5_0000669g0080/Nitab4.5_0005364g0040/Nitab4.5_0000209g0170/Nitab4.5_0002050g0080/Nitab4.5_0000027g0480/Nitab4.5_0002331g0010/Nitab4.5_0008247g0030/Nitab4.5_0004989g0030/Nitab4.5_0000078g0210/Nitab4.5_0007923g0060/Nitab4.5_0011461g0020/Nitab4.5_0001142g0030/Nitab4.5_0000263g0180/Nitab4.5_0000502g0090/N…	Nitab4.5_0008126g0020/-/Nitab4.5_0005691g0020/Nitab4.5_0000099g0090/-/Nitab4.5_0000669g0080/Nitab4.5_0005364g0040/Nitab4.5_0000209g0170/Nitab4.5_0002050g0080/Nitab4.5_0000027g0480/Nitab4.5_0002331g0010/Nitab4.5_0008247g0030/Nitab4.5_0004989g0030/Nitab4.5_0000078g0210/Nitab4.5_0007923g0060/Nitab4.5_0011461g0020/Nitab4.5_0001142g0030/Nitab4.5_0000263g0180/Nitab4.5_0000502g0090/Nitab4.5_0005079g0030…	34
	MF	GO:0016209	antioxidant activity	34/1900	226/24391	0.000162568	0.00243852	Nitab4.5_0008126g0020/novel.12999/Nitab4.5_0005691g0020/Nitab4.5_0000099g0090/novel.11184/Nitab4.5_0000669g0080/Nitab4.5_0005364g0040/Nitab4.5_0000209g0170/Nitab4.5_0002050g0080/Nitab4.5_0000027g0480/Nitab4.5_0002331g0010/Nitab4.5_0008247g0030/Nitab4.5_0004989g0030/Nitab4.5_0000078g0210/Nitab4.5_0007923g0060/Nitab4.5_0011461g0020/Nitab4.5_0001142g0030/Nitab4.5_0000263g0180/Nitab4.5_0000502g0090/N…	Nitab4.5_0008126g0020/-/Nitab4.5_0005691g0020/Nitab4.5_0000099g0090/-/Nitab4.5_0000669g0080/Nitab4.5_0005364g0040/Nitab4.5_0000209g0170/Nitab4.5_0002050g0080/Nitab4.5_0000027g0480/Nitab4.5_0002331g0010/Nitab4.5_0008247g0030/Nitab4.5_0004989g0030/Nitab4.5_0000078g0210/Nitab4.5_0007923g0060/Nitab4.5_0011461g0020/Nitab4.5_0001142g0030/Nitab4.5_0000263g0180/Nitab4.5_0000502g0090/Nitab4.5_0005079g0030…	34
	MF	GO:0004857	enzyme inhibitor activity	29/1900	158/24391	1.23688e-05	0.000371063	Nitab4.5_0001780g0010/Nitab4.5_0008337g0040/Nitab4.5_0003040g0040/Nitab4.5_0003732g0010/Nitab4.5_0005255g0020/Nitab4.5_0003324g0100/Nitab4.5_0010009g0010/Nitab4.5_0000573g0060/novel.17137/Nitab4.5_0000363g0010/Nitab4.5_0000004g0210/Nitab4.5_0007090g0020/Nitab4.5_0000264g0090/Nitab4.5_0000072g0590/Nitab4.5_0000015g0380/Nitab4.5_0001735g0110/Nitab4.5_0001362g0070/novel.14127/Nitab4.5_0003639g0010/N…	Nitab4.5_0001780g0010/Nitab4.5_0008337g0040/Nitab4.5_0003040g0040/Nitab4.5_0003732g0010/Nitab4.5_0005255g0020/Nitab4.5_0003324g0100/Nitab4.5_0010009g0010/Nitab4.5_0000573g0060/-/Nitab4.5_0000363g0010/Nitab4.5_0000004g0210/Nitab4.5_0007090g0020/Nitab4.5_0000264g0090/Nitab4.5_0000072g0590/Nitab4.5_0000015g0380/Nitab4.5_0001735g0110/Nitab4.5_0001362g0070/-/Nitab4.5_0003639g0010/Nitab4.5_0001147g0010…	29
	MF	GO:0004252	serine-type endopeptidase activity	24/1900	155/24391	0.000929158	0.0116145	Nitab4.5_0005213g0020/Nitab4.5_0000588g0340/Nitab4.5_0002388g0020/Nitab4.5_0005167g0020/Nitab4.5_0002388g0010/Nitab4.5_0013152g0010/Nitab4.5_0001816g0050/Nitab4.5_0001244g0130/Nitab4.5_0002886g0050/Nitab4.5_0011049g0010/Nitab4.5_0003274g0010/Nitab4.5_0001200g0050/Nitab4.5_0003274g0030/Nitab4.5_0021639g0010/Nitab4.5_0000019g0100/Nitab4.5_0007835g0010/Nitab4.5_0002838g0140/Nitab4.5_0000754g0080/Nit…	Nitab4.5_0005213g0020/Nitab4.5_0000588g0340/Nitab4.5_0002388g0020/Nitab4.5_0005167g0020/Nitab4.5_0002388g0010/Nitab4.5_0013152g0010/Nitab4.5_0001816g0050/Nitab4.5_0001244g0130/Nitab4.5_0002886g0050/Nitab4.5_0011049g0010/Nitab4.5_0003274g0010/Nitab4.5_0001200g0050/Nitab4.5_0003274g0030/Nitab4.5_0021639g0010/Nitab4.5_0000019g0100/Nitab4.5_0007835g0010/Nitab4.5_0002838g0140/Nitab4.5_0000754g0080/Nit…	24
	MF	GO:0004842	ubiquitin-protein transferase activity	23/1900	156/24391	0.00226894	0.0188888	Nitab4.5_0006979g0020/novel.16325/Nitab4.5_0008132g0040/Nitab4.5_0000538g0120/Nitab4.5_0001209g0050/Nitab4.5_0000856g0110/Nitab4.5_0002521g0030/Nitab4.5_0001694g0010/Nitab4.5_0009597g0040/Nitab4.5_0012312g0010/Nitab4.5_0003205g0040/Nitab4.5_0000077g0100/Nitab4.5_0002951g0020/Nitab4.5_0003884g0010/Nitab4.5_0001925g0230/novel.14759/Nitab4.5_0001139g0020/Nitab4.5_0000158g0040/Nitab4.5_0003937g0020/N…	Nitab4.5_0006979g0020/-/Nitab4.5_0008132g0040/Nitab4.5_0000538g0120/Nitab4.5_0001209g0050/Nitab4.5_0000856g0110/Nitab4.5_0002521g0030/Nitab4.5_0001694g0010/Nitab4.5_0009597g0040/Nitab4.5_0012312g0010/Nitab4.5_0003205g0040/Nitab4.5_0000077g0100/Nitab4.5_0002951g0020/Nitab4.5_0003884g0010/Nitab4.5_0001925g0230/-/Nitab4.5_0001139g0020/Nitab4.5_0000158g0040/Nitab4.5_0003937g0020/Nitab4.5_0000588g0090…	23
	MF	GO:0019787	ubiquitin-like protein transferase activity	23/1900	156/24391	0.00226894	0.0188888	Nitab4.5_0006979g0020/novel.16325/Nitab4.5_0008132g0040/Nitab4.5_0000538g0120/Nitab4.5_0001209g0050/Nitab4.5_0000856g0110/Nitab4.5_0002521g0030/Nitab4.5_0001694g0010/Nitab4.5_0009597g0040/Nitab4.5_0012312g0010/Nitab4.5_0003205g0040/Nitab4.5_0000077g0100/Nitab4.5_0002951g0020/Nitab4.5_0003884g0010/Nitab4.5_0001925g0230/novel.14759/Nitab4.5_0001139g0020/Nitab4.5_0000158g0040/Nitab4.5_0003937g0020/N…	Nitab4.5_0006979g0020/-/Nitab4.5_0008132g0040/Nitab4.5_0000538g0120/Nitab4.5_0001209g0050/Nitab4.5_0000856g0110/Nitab4.5_0002521g0030/Nitab4.5_0001694g0010/Nitab4.5_0009597g0040/Nitab4.5_0012312g0010/Nitab4.5_0003205g0040/Nitab4.5_0000077g0100/Nitab4.5_0002951g0020/Nitab4.5_0003884g0010/Nitab4.5_0001925g0230/-/Nitab4.5_0001139g0020/Nitab4.5_0000158g0040/Nitab4.5_0003937g0020/Nitab4.5_0000588g0090…	23
	MF	GO:0004521	endoribonuclease activity	22/1900	109/24391	2.98531e-05	0.000639708	novel.16175/novel.7733/novel.3051/novel.4129/novel.647/novel.981/novel.9414/novel.7229/novel.7790/novel.2779/novel.3237/novel.643/novel.7764/novel.3255/novel.7749/Nitab4.5_0003950g0040/novel.1168/novel.5958/novel.2244/Nitab4.5_0003950g0050/novel.13090/novel.4016	-/-/-/-/-/-/-/-/-/-/-/-/-/-/-/Nitab4.5_0003950g0040/-/-/-/Nitab4.5_0003950g0050/-/-	22
	MF	GO:0004540	ribonuclease activity	22/1900	125/24391	0.000248385	0.00346464	novel.16175/novel.7733/novel.3051/novel.4129/novel.647/novel.981/novel.9414/novel.7229/novel.7790/novel.2779/novel.3237/novel.643/novel.7764/novel.3255/novel.7749/Nitab4.5_0003950g0040/novel.1168/novel.5958/novel.2244/Nitab4.5_0003950g0050/novel.13090/novel.4016	-/-/-/-/-/-/-/-/-/-/-/-/-/-/-/Nitab4.5_0003950g0040/-/-/-/Nitab4.5_0003950g0050/-/-	22
	MF	GO:0004519	endonuclease activity	22/1900	136/24391	0.000823583	0.0107424	novel.16175/novel.7733/novel.3051/novel.4129/novel.647/novel.981/novel.9414/novel.7229/novel.7790/novel.2779/novel.3237/novel.643/novel.7764/novel.3255/novel.7749/Nitab4.5_0003950g0040/novel.1168/novel.5958/novel.2244/Nitab4.5_0003950g0050/novel.13090/novel.4016	-/-/-/-/-/-/-/-/-/-/-/-/-/-/-/Nitab4.5_0003950g0040/-/-/-/Nitab4.5_0003950g0050/-/-	22
	MF	GO:0019842	vitamin binding	22/1900	147/24391	0.00230811	0.0188888	Nitab4.5_0002231g0020/Nitab4.5_0005743g0030/Nitab4.5_0002469g0010/Nitab4.5_0008969g0020/Nitab4.5_0000376g0160/Nitab4.5_0001530g0160/Nitab4.5_0003514g0040/novel.16105/Nitab4.5_0000444g0150/Nitab4.5_0012964g0010/Nitab4.5_0004189g0010/Nitab4.5_0009147g0010/Nitab4.5_0007428g0010/Nitab4.5_0002262g0070/Nitab4.5_0003241g0010/Nitab4.5_0000073g0550/Nitab4.5_0005497g0020/Nitab4.5_0000915g0150/Nitab4.5_0000…	Nitab4.5_0002231g0020/Nitab4.5_0005743g0030/Nitab4.5_0002469g0010/Nitab4.5_0008969g0020/Nitab4.5_0000376g0160/Nitab4.5_0001530g0160/Nitab4.5_0003514g0040/-/Nitab4.5_0000444g0150/Nitab4.5_0012964g0010/Nitab4.5_0004189g0010/Nitab4.5_0009147g0010/Nitab4.5_0007428g0010/Nitab4.5_0002262g0070/Nitab4.5_0003241g0010/Nitab4.5_0000073g0550/Nitab4.5_0005497g0020/Nitab4.5_0000915g0150/Nitab4.5_0000776g0020/N…	22
	MF	GO:0005507	copper ion binding	21/1900	90/24391	4.25994e-06	0.000141998	novel.15904/Nitab4.5_0003603g0120/Nitab4.5_0000518g0090/Nitab4.5_0000214g0080/novel.18905/Nitab4.5_0000058g0010/Nitab4.5_0001111g0050/Nitab4.5_0000130g0050/Nitab4.5_0000588g0280/Nitab4.5_0003402g0060/Nitab4.5_0011301g0050/Nitab4.5_0006115g0050/Nitab4.5_0007963g0040/Nitab4.5_0000551g0040/Nitab4.5_0007723g0010/Nitab4.5_0006959g0020/Nitab4.5_0006650g0010/Nitab4.5_0001817g0010/Nitab4.5_0000002g0040/n…	-/Nitab4.5_0003603g0120/Nitab4.5_0000518g0090/Nitab4.5_0000214g0080/-/Nitab4.5_0000058g0010/Nitab4.5_0001111g0050/Nitab4.5_0000130g0050/Nitab4.5_0000588g0280/Nitab4.5_0003402g0060/Nitab4.5_0011301g0050/Nitab4.5_0006115g0050/Nitab4.5_0007963g0040/Nitab4.5_0000551g0040/Nitab4.5_0007723g0010/Nitab4.5_0006959g0020/Nitab4.5_0006650g0010/Nitab4.5_0001817g0010/Nitab4.5_0000002g0040/-/Nitab4.5_0002695g00…	21
	MF	GO:0004523	RNA-DNA hybrid ribonuclease activity	19/1900	61/24391	9.815e-08	4.20643e-06	novel.16175/novel.7733/novel.3051/novel.4129/novel.647/novel.981/novel.9414/novel.7229/novel.7790/novel.2779/novel.3237/novel.643/novel.7764/novel.3255/novel.7749/novel.1168/novel.5958/novel.2244/novel.4016	-/-/-/-/-/-/-/-/-/-/-/-/-/-/-/-/-/-/-	19
	MF	GO:0016891	endoribonuclease activity, producing 5'-phosphomonoesters	19/1900	88/24391	3.86042e-05	0.000772084	novel.16175/novel.7733/novel.3051/novel.4129/novel.647/novel.981/novel.9414/novel.7229/novel.7790/novel.2779/novel.3237/novel.643/novel.7764/novel.3255/novel.7749/novel.1168/novel.5958/novel.2244/novel.4016	-/-/-/-/-/-/-/-/-/-/-/-/-/-/-/-/-/-/-	19
	MF	GO:0016893	endonuclease activity, active with either ribo- or deoxyribonucleic acids and producing 5'-phosphomonoesters	19/1900	89/24391	4.5538e-05	0.00081581	novel.16175/novel.7733/novel.3051/novel.4129/novel.647/novel.981/novel.9414/novel.7229/novel.7790/novel.2779/novel.3237/novel.643/novel.7764/novel.3255/novel.7749/novel.1168/novel.5958/novel.2244/novel.4016	-/-/-/-/-/-/-/-/-/-/-/-/-/-/-/-/-/-/-	19
	MF	GO:0016762	xyloglucan:xyloglucosyl transferase activity	16/1900	49/24391	4.85309e-07	1.81991e-05	Nitab4.5_0001675g0080/Nitab4.5_0003934g0090/novel.12140/novel.6197/Nitab4.5_0000446g0040/Nitab4.5_0000446g0010/Nitab4.5_0001675g0070/Nitab4.5_0000244g0350/Nitab4.5_0003934g0060/Nitab4.5_0013465g0010/Nitab4.5_0001675g0050/novel.13829/Nitab4.5_0004476g0050/Nitab4.5_0002113g0020/Nitab4.5_0002630g0010/Nitab4.5_0002347g0150	Nitab4.5_0001675g0080/Nitab4.5_0003934g0090/-/-/Nitab4.5_0000446g0040/Nitab4.5_0000446g0010/Nitab4.5_0001675g0070/Nitab4.5_0000244g0350/Nitab4.5_0003934g0060/Nitab4.5_0013465g0010/Nitab4.5_0001675g0050/-/Nitab4.5_0004476g0050/Nitab4.5_0002113g0020/Nitab4.5_0002630g0010/Nitab4.5_0002347g0150	16
	MF	GO:0008171	O-methyltransferase activity	16/1900	62/24391	1.50095e-05	0.00040935	Nitab4.5_0000107g0090/Nitab4.5_0002196g0060/Nitab4.5_0000294g0070/Nitab4.5_0014561g0010/Nitab4.5_0003866g0040/novel.9700/Nitab4.5_0001564g0030/Nitab4.5_0000986g0050/Nitab4.5_0018811g0010/Nitab4.5_0002765g0010/novel.15568/Nitab4.5_0002694g0030/Nitab4.5_0003771g0060/Nitab4.5_0003603g0060/Nitab4.5_0002104g0020/Nitab4.5_0002543g0130	Nitab4.5_0000107g0090/Nitab4.5_0002196g0060/Nitab4.5_0000294g0070/Nitab4.5_0014561g0010/Nitab4.5_0003866g0040/-/Nitab4.5_0001564g0030/Nitab4.5_0000986g0050/Nitab4.5_0018811g0010/Nitab4.5_0002765g0010/-/Nitab4.5_0002694g0030/Nitab4.5_0003771g0060/Nitab4.5_0003603g0060/Nitab4.5_0002104g0020/Nitab4.5_0002543g0130	16
	MF	GO:0016701	oxidoreductase activity, acting on single donors with incorporation of molecular oxygen	16/1900	87/24391	0.0010198	0.0122376	Nitab4.5_0004011g0010/novel.17600/Nitab4.5_0002898g0030/novel.17043/novel.18806/Nitab4.5_0017035g0010/Nitab4.5_0009739g0050/Nitab4.5_0000564g0230/Nitab4.5_0001937g0010/Nitab4.5_0000785g0170/Nitab4.5_0000274g0040/Nitab4.5_0007799g0050/Nitab4.5_0000090g0320/Nitab4.5_0007252g0020/Nitab4.5_0002164g0020/Nitab4.5_0009835g0020	Nitab4.5_0004011g0010/-/Nitab4.5_0002898g0030/-/-/Nitab4.5_0017035g0010/Nitab4.5_0009739g0050/Nitab4.5_0000564g0230/Nitab4.5_0001937g0010/Nitab4.5_0000785g0170/Nitab4.5_0000274g0040/Nitab4.5_0007799g0050/Nitab4.5_0000090g0320/Nitab4.5_0007252g0020/Nitab4.5_0002164g0020/Nitab4.5_0009835g0020	16
	MF	GO:0004497	monooxygenase activity	16/1900	92/24391	0.00187867	0.0173243	novel.15553/novel.9111/novel.10991/novel.11737/novel.14369/novel.10474/novel.2527/novel.10047/novel.19644/novel.12367/Nitab4.5_0000326g0350/novel.17993/novel.11811/novel.16810/Nitab4.5_0002710g0030/novel.17773	-/-/-/-/-/-/-/-/-/-/Nitab4.5_0000326g0350/-/-/-/Nitab4.5_0002710g0030/-	16
	MF	GO:0004866	endopeptidase inhibitor activity	11/1900	52/24391	0.00190568	0.0173243	Nitab4.5_0003040g0040/Nitab4.5_0005255g0020/Nitab4.5_0003324g0100/Nitab4.5_0010009g0010/novel.17137/Nitab4.5_0000363g0010/Nitab4.5_0007090g0020/Nitab4.5_0001735g0110/Nitab4.5_0003154g0030/Nitab4.5_0000477g0210/Nitab4.5_0000477g0200	Nitab4.5_0003040g0040/Nitab4.5_0005255g0020/Nitab4.5_0003324g0100/Nitab4.5_0010009g0010/-/Nitab4.5_0000363g0010/Nitab4.5_0007090g0020/Nitab4.5_0001735g0110/Nitab4.5_0003154g0030/Nitab4.5_0000477g0210/Nitab4.5_0000477g0200	11
	MF	GO:0030414	peptidase inhibitor activity	11/1900	52/24391	0.00190568	0.0173243	Nitab4.5_0003040g0040/Nitab4.5_0005255g0020/Nitab4.5_0003324g0100/Nitab4.5_0010009g0010/novel.17137/Nitab4.5_0000363g0010/Nitab4.5_0007090g0020/Nitab4.5_0001735g0110/Nitab4.5_0003154g0030/Nitab4.5_0000477g0210/Nitab4.5_0000477g0200	Nitab4.5_0003040g0040/Nitab4.5_0005255g0020/Nitab4.5_0003324g0100/Nitab4.5_0010009g0010/-/Nitab4.5_0000363g0010/Nitab4.5_0007090g0020/Nitab4.5_0001735g0110/Nitab4.5_0003154g0030/Nitab4.5_0000477g0210/Nitab4.5_0000477g0200	11
	MF	GO:0061134	peptidase regulator activity	11/1900	52/24391	0.00190568	0.0173243	Nitab4.5_0003040g0040/Nitab4.5_0005255g0020/Nitab4.5_0003324g0100/Nitab4.5_0010009g0010/novel.17137/Nitab4.5_0000363g0010/Nitab4.5_0007090g0020/Nitab4.5_0001735g0110/Nitab4.5_0003154g0030/Nitab4.5_0000477g0210/Nitab4.5_0000477g0200	Nitab4.5_0003040g0040/Nitab4.5_0005255g0020/Nitab4.5_0003324g0100/Nitab4.5_0010009g0010/-/Nitab4.5_0000363g0010/Nitab4.5_0007090g0020/Nitab4.5_0001735g0110/Nitab4.5_0003154g0030/Nitab4.5_0000477g0210/Nitab4.5_0000477g0200	11
	MF	GO:0061135	endopeptidase regulator activity	11/1900	52/24391	0.00190568	0.0173243	Nitab4.5_0003040g0040/Nitab4.5_0005255g0020/Nitab4.5_0003324g0100/Nitab4.5_0010009g0010/novel.17137/Nitab4.5_0000363g0010/Nitab4.5_0007090g0020/Nitab4.5_0001735g0110/Nitab4.5_0003154g0030/Nitab4.5_0000477g0210/Nitab4.5_0000477g0200	Nitab4.5_0003040g0040/Nitab4.5_0005255g0020/Nitab4.5_0003324g0100/Nitab4.5_0010009g0010/-/Nitab4.5_0000363g0010/Nitab4.5_0007090g0020/Nitab4.5_0001735g0110/Nitab4.5_0003154g0030/Nitab4.5_0000477g0210/Nitab4.5_0000477g0200	11
	MF	GO:0051087	chaperone binding	9/1900	35/24391	0.00113852	0.0131368	Nitab4.5_0002343g0010/Nitab4.5_0003251g0040/Nitab4.5_0004556g0030/Nitab4.5_0000105g0210/Nitab4.5_0008337g0050/Nitab4.5_0000337g0100/Nitab4.5_0007274g0010/Nitab4.5_0003401g0080/Nitab4.5_0000305g0330	Nitab4.5_0002343g0010/Nitab4.5_0003251g0040/Nitab4.5_0004556g0030/Nitab4.5_0000105g0210/Nitab4.5_0008337g0050/Nitab4.5_0000337g0100/Nitab4.5_0007274g0010/Nitab4.5_0003401g0080/Nitab4.5_0000305g0330	9
	MF	GO:0004568	chitinase activity	8/1900	19/24391	4.62293e-05	0.00081581	Nitab4.5_0000022g0230/Nitab4.5_0000022g0210/Nitab4.5_0000978g0100/Nitab4.5_0002466g0010/Nitab4.5_0001310g0010/Nitab4.5_0001586g0100/Nitab4.5_0001274g0010/Nitab4.5_0000547g0010	Nitab4.5_0000022g0230/Nitab4.5_0000022g0210/Nitab4.5_0000978g0100/Nitab4.5_0002466g0010/Nitab4.5_0001310g0010/Nitab4.5_0001586g0100/Nitab4.5_0001274g0010/Nitab4.5_0000547g0010	8
	MF	GO:0016682	oxidoreductase activity, acting on diphenols and related substances as donors, oxygen as acceptor	7/1900	18/24391	0.000254073	0.00346464	Nitab4.5_0007696g0010/Nitab4.5_0000907g0090/Nitab4.5_0002482g0070/Nitab4.5_0005316g0010/Nitab4.5_0001820g0120/Nitab4.5_0000907g0080/Nitab4.5_0013698g0010	Nitab4.5_0007696g0010/Nitab4.5_0000907g0090/Nitab4.5_0002482g0070/Nitab4.5_0005316g0010/Nitab4.5_0001820g0120/Nitab4.5_0000907g0080/Nitab4.5_0013698g0010	7
	MF	GO:0016679	oxidoreductase activity, acting on diphenols and related substances as donors	7/1900	24/24391	0.00182484	0.0173243	Nitab4.5_0007696g0010/Nitab4.5_0000907g0090/Nitab4.5_0002482g0070/Nitab4.5_0005316g0010/Nitab4.5_0001820g0120/Nitab4.5_0000907g0080/Nitab4.5_0013698g0010	Nitab4.5_0007696g0010/Nitab4.5_0000907g0090/Nitab4.5_0002482g0070/Nitab4.5_0005316g0010/Nitab4.5_0001820g0120/Nitab4.5_0000907g0080/Nitab4.5_0013698g0010	7
	MF	GO:0004097	catechol oxidase activity	6/1900	11/24391	7.26899e-05	0.0012115	Nitab4.5_0007696g0010/Nitab4.5_0000907g0090/Nitab4.5_0002482g0070/Nitab4.5_0005316g0010/Nitab4.5_0001820g0120/Nitab4.5_0000907g0080	Nitab4.5_0007696g0010/Nitab4.5_0000907g0090/Nitab4.5_0002482g0070/Nitab4.5_0005316g0010/Nitab4.5_0001820g0120/Nitab4.5_0000907g0080	6
	MF	GO:0030976	thiamine pyrophosphate binding	6/1900	17/24391	0.00129422	0.0143802	Nitab4.5_0000376g0160/Nitab4.5_0001530g0160/Nitab4.5_0003514g0040/novel.16105/Nitab4.5_0000444g0150/Nitab4.5_0012964g0010	Nitab4.5_0000376g0160/Nitab4.5_0001530g0160/Nitab4.5_0003514g0040/-/Nitab4.5_0000444g0150/Nitab4.5_0012964g0010	6
	MF	GO:0004867	serine-type endopeptidase inhibitor activity	6/1900	19/24391	0.00247843	0.0195665	Nitab4.5_0005255g0020/Nitab4.5_0003324g0100/Nitab4.5_0010009g0010/novel.17137/Nitab4.5_0000363g0010/Nitab4.5_0003154g0030	Nitab4.5_0005255g0020/Nitab4.5_0003324g0100/Nitab4.5_0010009g0010/-/Nitab4.5_0000363g0010/Nitab4.5_0003154g0030	6

## Sheet: S2
Table S2. KEGG analysis of DEGs
Condition	KEGGID	Description	GeneRatio	BgRatio	pvalue	padj	geneID	geneName	keggID	Count
Location	sly04626	Plant-pathogen interaction	57/911	193/6651	4.84507e-09	5.37803e-07	Nitab4.5_0012489g0020/Nitab4.5_0001622g0050/Nitab4.5_0000036g0500/novel.9609/novel.15232/Nitab4.5_0000462g0080/Nitab4.5_0007901g0010/Nitab4.5_0011970g0010/novel.11787/novel.12300/novel.14362/Nitab4.5_0000258g0120/novel.18382/novel.11341/Nitab4.5_0011494g0030/Nitab4.5_0004052g0010/Nitab4.5_0007524g0010/Nitab4.5_0002887g0060/novel.18886/Nitab4.5_0003290g0010/Nitab4.5_0014031g0010/novel.11955/Nitab4…	Nitab4.5_0012489g0020/Nitab4.5_0001622g0050/Nitab4.5_0000036g0500/-/-/Nitab4.5_0000462g0080/Nitab4.5_0007901g0010/Nitab4.5_0011970g0010/-/-/-/Nitab4.5_0000258g0120/-/-/Nitab4.5_0011494g0030/Nitab4.5_0004052g0010/Nitab4.5_0007524g0010/Nitab4.5_0002887g0060/-/Nitab4.5_0003290g0010/Nitab4.5_0014031g0010/-/Nitab4.5_0005743g0020/-/Nitab4.5_0001226g0020/-/Nitab4.5_0006300g0010/-/Nitab4.5_0007815g0080/-…	sly:101264183|sly:543902|sly:101252553|sly:101248077|sly:543984|sly:101248077|sly:100529135|sly:101253387|sly:101260980|sly:543902|sly:543902|sly:101250219|sly:543902|sly:101260143|sly:101256827|sly:101253669|sly:101246133|sly:101245711|sly:101256827|sly:101260391|sly:101257608|sly:101256827|sly:101260143|sly:101255501|sly:101268787|sly:101245711|sly:101263667|sly:101264342|sly:101257927|sly:1012…	57
	sly00940	Phenylpropanoid biosynthesis	39/911	115/6651	2.24284e-08	1.24478e-06	Nitab4.5_0004989g0030/Nitab4.5_0012071g0010/Nitab4.5_0002540g0090/novel.15123/Nitab4.5_0000157g0130/Nitab4.5_0000565g0200/Nitab4.5_0011112g0010/Nitab4.5_0000038g0180/Nitab4.5_0001223g0020/Nitab4.5_0000254g0050/Nitab4.5_0008883g0010/Nitab4.5_0002719g0060/Nitab4.5_0017675g0010/Nitab4.5_0000413g0070/Nitab4.5_0006821g0020/Nitab4.5_0001074g0100/Nitab4.5_0002724g0070/Nitab4.5_0018811g0010/Nitab4.5_0002…	Nitab4.5_0004989g0030/Nitab4.5_0012071g0010/Nitab4.5_0002540g0090/-/Nitab4.5_0000157g0130/Nitab4.5_0000565g0200/Nitab4.5_0011112g0010/Nitab4.5_0000038g0180/Nitab4.5_0001223g0020/Nitab4.5_0000254g0050/Nitab4.5_0008883g0010/Nitab4.5_0002719g0060/Nitab4.5_0017675g0010/Nitab4.5_0000413g0070/Nitab4.5_0006821g0020/Nitab4.5_0001074g0100/Nitab4.5_0002724g0070/Nitab4.5_0018811g0010/Nitab4.5_0002694g0030/N…	sly:101244162|sly:101264425|sly:101248210|sly:544103|sly:101250040|sly:101264276|sly:101255552|sly:101248236|sly:101245815|sly:101261369|sly:101249824|sly:101265606|sly:101255827|sly:101248691|sly:101252368|sly:100191129|sly:544249|sly:101265187|sly:101265690|sly:101256271|sly:544084|sly:101252173|sly:101247788|sly:101249426|sly:101267376|sly:101257228|sly:101258436|sly:101267754|sly:101256157|sl…	39
	sly04075	Plant hormone signal transduction	70/911	288/6651	5.39753e-07	1.99709e-05	Nitab4.5_0007306g0010/Nitab4.5_0003278g0010/Nitab4.5_0001984g0070/Nitab4.5_0001580g0010/novel.3722/Nitab4.5_0000714g0020/Nitab4.5_0000343g0360/Nitab4.5_0000856g0210/Nitab4.5_0000571g0150/Nitab4.5_0000496g0160/Nitab4.5_0000287g0240/Nitab4.5_0000803g0010/novel.15606/Nitab4.5_0015078g0010/novel.9907/Nitab4.5_0003983g0010/Nitab4.5_0011145g0010/Nitab4.5_0021182g0010/Nitab4.5_0003710g0010/Nitab4.5_0004…	Nitab4.5_0007306g0010/Nitab4.5_0003278g0010/Nitab4.5_0001984g0070/Nitab4.5_0001580g0010/-/Nitab4.5_0000714g0020/Nitab4.5_0000343g0360/Nitab4.5_0000856g0210/Nitab4.5_0000571g0150/Nitab4.5_0000496g0160/Nitab4.5_0000287g0240/Nitab4.5_0000803g0010/-/Nitab4.5_0015078g0010/-/Nitab4.5_0003983g0010/Nitab4.5_0011145g0010/Nitab4.5_0021182g0010/Nitab4.5_0003710g0010/Nitab4.5_0004234g0080/Nitab4.5_0014031g00…	sly:101265701|sly:543881|sly:101243703|sly:101262109|sly:101251725|sly:101249794|sly:101247936|sly:543589|sly:101248058|sly:101055592|sly:544204|sly:544279|sly:101253938|sly:101263158|sly:101247936|sly:101246270|sly:101246001|sly:100301927|sly:101258963|sly:100134911|sly:101257608|sly:101255313|sly:101267105|sly:101256856|sly:101253384|sly:101248058|sly:101260711|sly:606712|sly:101250316|sly:1012…	70
	sly04141	Protein processing in endoplasmic reticulum	66/911	299/6651	3.56036e-05	0.000987999	novel.9998/Nitab4.5_0012489g0020/Nitab4.5_0000286g0060/Nitab4.5_0000463g0020/novel.19382/Nitab4.5_0005164g0030/Nitab4.5_0000933g0030/novel.14730/Nitab4.5_0002700g0150/Nitab4.5_0007598g0030/novel.17754/novel.19725/Nitab4.5_0003969g0060/Nitab4.5_0005084g0020/Nitab4.5_0002443g0040/Nitab4.5_0000090g0240/Nitab4.5_0000278g0040/novel.15708/novel.16831/Nitab4.5_0000744g0050/Nitab4.5_0003394g0020/Nitab4.5…	-/Nitab4.5_0012489g0020/Nitab4.5_0000286g0060/Nitab4.5_0000463g0020/-/Nitab4.5_0005164g0030/Nitab4.5_0000933g0030/-/Nitab4.5_0002700g0150/Nitab4.5_0007598g0030/-/-/Nitab4.5_0003969g0060/Nitab4.5_0005084g0020/Nitab4.5_0002443g0040/Nitab4.5_0000090g0240/Nitab4.5_0000278g0040/-/-/Nitab4.5_0000744g0050/Nitab4.5_0003394g0020/Nitab4.5_0000167g0130/Nitab4.5_0000238g0060/Nitab4.5_0012752g0010/Nitab4.5_00…	sly:544282|sly:101264183|sly:544282|sly:100736433|sly:544282|sly:101254946|sly:543848|sly:544282|sly:101255185|sly:543507|sly:544282|sly:544282|sly:101055596|sly:101266220|sly:101268307|sly:101256837|sly:101264936|sly:101266231|sly:544282|sly:101266525|sly:101253115|sly:100134914|sly:101251912|sly:101268271|sly:543902|sly:101250189|sly:544282|sly:101254909|sly:544282|sly:544205|sly:544024|sly:101…	66
	sly00196	Photosynthesis - antenna proteins	11/911	23/6651	8.38575e-05	0.00186164	novel.16434/novel.16718/novel.18554/Nitab4.5_0000982g0170/novel.16438/novel.19692/Nitab4.5_0000505g0080/Nitab4.5_0012832g0010/Nitab4.5_0003434g0030/Nitab4.5_0002814g0010/Nitab4.5_0004286g0030	-/-/-/Nitab4.5_0000982g0170/-/-/Nitab4.5_0000505g0080/Nitab4.5_0012832g0010/Nitab4.5_0003434g0030/Nitab4.5_0002814g0010/Nitab4.5_0004286g0030	sly:101246628|sly:101252151|sly:101246628|sly:101245729|sly:101246628|sly:101246628|sly:101253628|sly:101268123|sly:101256629|sly:101267774|sly:101256006	11
	sly00945	Stilbenoid, diarylheptanoid and gingerol biosynthesis	11/911	24/6651	0.000135802	0.00251233	Nitab4.5_0011112g0010/Nitab4.5_0000413g0070/Nitab4.5_0001074g0100/Nitab4.5_0002724g0070/Nitab4.5_0018811g0010/Nitab4.5_0002694g0030/Nitab4.5_0001271g0010/Nitab4.5_0001492g0040/Nitab4.5_0005651g0050/Nitab4.5_0000404g0200/Nitab4.5_0014285g0020	Nitab4.5_0011112g0010/Nitab4.5_0000413g0070/Nitab4.5_0001074g0100/Nitab4.5_0002724g0070/Nitab4.5_0018811g0010/Nitab4.5_0002694g0030/Nitab4.5_0001271g0010/Nitab4.5_0001492g0040/Nitab4.5_0005651g0050/Nitab4.5_0000404g0200/Nitab4.5_0014285g0020	sly:101255552|sly:101248691|sly:100191129|sly:544249|sly:101265187|sly:101265690|sly:101256271|sly:101252173|sly:101268615|sly:101262919|sly:101262063	11
	sly00040	Pentose and glucuronate interconversions	18/911	54/6651	0.0001831	0.00290344	Nitab4.5_0008337g0040/Nitab4.5_0009147g0020/Nitab4.5_0000565g0160/Nitab4.5_0001812g0010/Nitab4.5_0006465g0010/Nitab4.5_0004284g0010/Nitab4.5_0001657g0010/Nitab4.5_0004647g0020/Nitab4.5_0012083g0010/Nitab4.5_0010267g0020/Nitab4.5_0001147g0010/Nitab4.5_0001359g0050/Nitab4.5_0004987g0030/Nitab4.5_0005457g0010/Nitab4.5_0001031g0280/Nitab4.5_0000357g0140/Nitab4.5_0010777g0020/novel.17919	Nitab4.5_0008337g0040/Nitab4.5_0009147g0020/Nitab4.5_0000565g0160/Nitab4.5_0001812g0010/Nitab4.5_0006465g0010/Nitab4.5_0004284g0010/Nitab4.5_0001657g0010/Nitab4.5_0004647g0020/Nitab4.5_0012083g0010/Nitab4.5_0010267g0020/Nitab4.5_0001147g0010/Nitab4.5_0001359g0050/Nitab4.5_0004987g0030/Nitab4.5_0005457g0010/Nitab4.5_0001031g0280/Nitab4.5_0000357g0140/Nitab4.5_0010777g0020/-	sly:101245743|sly:101250892|sly:101263958|sly:101254471|sly:101244298|sly:101261402|sly:101263458|sly:101252082|sly:544289|sly:101254639|sly:101260834|sly:101260911|sly:101264881|sly:101264933|sly:778293|sly:544016|sly:101260941|sly:101252082	18
	sly00906	Carotenoid biosynthesis	19/911	32/6651	0.000376934	0.00481638	Nitab4.5_0003412g0060 Nitab4.5_0000091g0360 Nitab4.5_0001924g0060 Nitab4.5_0005280g0010 Nitab4.5_0002397g0040 Nitab4.5_0002016g0120 Nitab4.5_0002267g0080 novel.14213 Nitab4.5_0002812g0020 Nitab4.5_0007338g0020 Nitab4.5_0000532g0070 Nitab4.5_0000420g0010 Nitab4.5_0005249g0030 Nitab4.5_0003140g0010 Nitab4.5_0000132g0440 Nitab4.5_0000157g0170 Nitab4.5_0003118g0030 Nitab4.5_0009814g0010 Nitab4.5_0012…	Nitab4.5_0003412g0060 Nitab4.5_0000091g0360 Nitab4.5_0001924g0060 Nitab4.5_0005280g0010 Nitab4.5_0002397g0040 Nitab4.5_0002016g0120 Nitab4.5_0002267g0080 - Nitab4.5_0002812g0020 Nitab4.5_0007338g0020 Nitab4.5_0000532g0070 Nitab4.5_0000420g0010 Nitab4.5_0005249g0030 Nitab4.5_0003140g0010 Nitab4.5_0000132g0440 Nitab4.5_0000157g0170 Nitab4.5_0003118g0030 Nitab4.5_0009814g0010 Nitab4.5_0012098g0010	sly:543964 sly:543988 sly:544163 sly:101250535 sly:101254720 sly:544162 sly:101267662 sly:101266767 sly:101254591 sly:543652 sly:101249565 sly:100316877 sly:101266767 sly:544297 sly:100322877 sly:101250328 sly:100136887 sly:100322875 sly:543696	19
Variety	sly04141	Protein processing in endoplasmic reticulum	40/431	299/6651	7.2341e-06	0.000608744	Nitab4.5_0000090g0240/novel.832/Nitab4.5_0002679g0010/novel.17754/novel.9158/novel.7826/novel.8886/novel.9156/Nitab4.5_0000365g0160/Nitab4.5_0001253g0030/Nitab4.5_0000463g0020/Nitab4.5_0000278g0040/Nitab4.5_0012489g0020/novel.14513/novel.14730/novel.19725/Nitab4.5_0006389g0020/Nitab4.5_0003394g0020/novel.15708/novel.16831/Nitab4.5_0000933g0030/novel.15791/Nitab4.5_0000106g0150/novel.9998/Nitab4.5…	Nitab4.5_0000090g0240/-/Nitab4.5_0002679g0010/-/-/-/-/-/Nitab4.5_0000365g0160/Nitab4.5_0001253g0030/Nitab4.5_0000463g0020/Nitab4.5_0000278g0040/Nitab4.5_0012489g0020/-/-/-/Nitab4.5_0006389g0020/Nitab4.5_0003394g0020/-/-/Nitab4.5_0000933g0030/-/Nitab4.5_0000106g0150/-/Nitab4.5_0007598g0030/Nitab4.5_0003969g0060/Nitab4.5_0001622g0050/Nitab4.5_0003247g0010/Nitab4.5_0000096g0360/Nitab4.5_0005164g0030…	sly:101256837|sly:101243662|sly:101247033|sly:544282|sly:544282|sly:101263239|sly:544282|sly:544282|sly:544205|sly:101252708|sly:100736433|sly:101264936|sly:101264183|sly:544282|sly:544282|sly:544282|sly:544024|sly:101253115|sly:101266231|sly:544282|sly:543848|sly:101253115|sly:101261717|sly:544282|sly:543507|sly:101055596|sly:543902|sly:101256272|sly:101246287|sly:101254946|sly:101255185|sly:101…	40
	sly00940	Phenylpropanoid biosynthesis	21/431	115/6651	1.20543e-05	0.000608744	Nitab4.5_0017675g0010/novel.15123/Nitab4.5_0002050g0080/Nitab4.5_0000157g0130/Nitab4.5_0001564g0030/Nitab4.5_0018811g0010/Nitab4.5_0002694g0030/Nitab4.5_0004989g0030/Nitab4.5_0000078g0210/Nitab4.5_0011461g0020/Nitab4.5_0007053g0010/Nitab4.5_0000263g0180/Nitab4.5_0000502g0090/Nitab4.5_0012119g0010/Nitab4.5_0001223g0020/Nitab4.5_0002195g0020/Nitab4.5_0000185g0220/Nitab4.5_0000249g0170/Nitab4.5_0000…	Nitab4.5_0017675g0010/-/Nitab4.5_0002050g0080/Nitab4.5_0000157g0130/Nitab4.5_0001564g0030/Nitab4.5_0018811g0010/Nitab4.5_0002694g0030/Nitab4.5_0004989g0030/Nitab4.5_0000078g0210/Nitab4.5_0011461g0020/Nitab4.5_0007053g0010/Nitab4.5_0000263g0180/Nitab4.5_0000502g0090/Nitab4.5_0012119g0010/Nitab4.5_0001223g0020/Nitab4.5_0002195g0020/Nitab4.5_0000185g0220/Nitab4.5_0000249g0170/Nitab4.5_0000254g0050/N…	sly:101255827|sly:544103|sly:101267754|sly:101250040|sly:101247834|sly:101265187|sly:101265690|sly:101244162|sly:101253636|sly:101249874|sly:101255272|sly:101261825|sly:101247048|sly:101247788|sly:101245815|sly:101267810|sly:101259768|sly:101258529|sly:101261369|sly:101249824|sly:101253684	21
	sly00910	Nitrogen metabolism	7/431	27/6651	0.00130262	0.043855	novel.19045/novel.18275/Nitab4.5_0013168g0010/Nitab4.5_0007542g0020/Nitab4.5_0002529g0080/Nitab4.5_0000132g0500/novel.8464	-/-/Nitab4.5_0013168g0010/Nitab4.5_0007542g0020/Nitab4.5_0002529g0080/Nitab4.5_0000132g0500/-	sly:100147727|sly:100147727|sly:100147727|sly:544015|sly:101257730|sly:101268239|sly:101268239	7

## Sheet: S3
Table S3.Comparison of ecological conditions in Shandong and Yunnan during the field stage of tobacco cultivation
	Altitude/m	Average temperature/℃	Average sunshine hours/h	Soil types
Shandong	227	23.9	5.6	Udic Cambisols
Yunnan	1735	20.3	5.4	Stagnic Anthrosols

## Sheet: S4
Table S4.Two-way ANOVA (F-value) of the carotenoid content effects of location, variety and their interactions on fresh tobacco leaves
Carotenoid	Location	Variety	Location*Variety
Phytoene	64.683**	38.82**	26.627**
Lutein	127.924**	12.703**	5.184*
β-Carotene	94.633**	7.279**	3.169
Zeaxantjin	304.712**	2.745	7.272**
Antheraxanthin	63.043**	30.004**	57.372**
Violaxanthin	230.245**	15.236**	1.049
Neoxanthin	55.9**	24.329**	15.211**
Carotenoid total amount	83.821**	11.459**	6.399**
Note: * indicates significant correlation（P< 0.05）, ** indicates highly significant correlation（P< 0.01）.

## Sheet: S5
Table S5. The changes of carotenoid content before and after curing
Variety	Lutein		β-Carotene		Zeaxantjin		Antheraxanthin		Violaxanthin		Neoxanthin		Carotenoid total amount
	Drop quantity/( μg/g)	Drop range/%	Drop quantity/( μg/g)	Drop range/%	Drop quantity/( μg/g)	Drop range/%	Drop quantity/( μg/g)	Drop range/%	Drop quantity/( μg/g)	Drop range/%	Drop quantity/( μg/g)	Drop range/%	Drop quantity/( μg/g)	Drop range/%
SD_K326	721.37	87.5	127.84	89.26	12.9	62.97	11.04	100	26.74	100	65.53	100	957.27	78.64
YN_K326	387.45	75.77	56.64	73.73	86.42	89.15	8.97	100	5.55	100	37.36	100	533.7	62.18
SD_NC82	564.44	90.2	87.28	86.69	29.21	83.9	10.78	100	31.89	100	35.33	100	752.93	77.6
YN_NC82	361.33	77.82	52.08	71.71	67.41	91.54	10.6	100	12.35	100	35.74	100	525.84	63.09
SD_G28	787.53	92.29	125.99	91.73	16.36	72.65	12.6	100	36.56	100	71.37	100	995.79	80.07
YN_G28	441.48	78.69	66.86	73.15	62.35	89.03	15.98	100	18.87	100	44.81	100	638.19	67.35
SD_Gexin3	587.48	87.1	102.78	86.84	16.33	74.56	7.83	100	30.61	100	51.98	100	777.16	75.92
YN_Gexin3	447.7	82.79	60.07	74.56	86.55	93.62	18.4	100	15.22	100	48.62	100	641.27	70.04
Average	537.347	84.02	84.9425	80.9588	47.1913	82.1775	12.025	100	22.2237	100	48.8425	100	727.769	71.8612

## Sheet: S6
Table S6. The aroma substance content of fresh and flue-cured tobacco leaves(ng/g)
Types of aroma components	Aroma components	Shandong								Yunnan
		K326		NC82		G28		Gexin3		K326		NC82		G28		Gexin3
		Fresh leaves	Cured leaves	Fresh leaves	Cured leaves	Fresh leaves	Cured leaves	Fresh leaves	Cured leaves	Fresh leaves	Cured leaves	Fresh leaves	Cured leaves	Fresh leaves	Cured leaves	Fresh leaves	Cured leaves
Carotenoid degradation products	β-Ionone	20.92±1.98a	67.35±1.22b	14.11±1.37a	71.65±3.25b	17.07±3.64a	57.19±2.71b	18.6±1.32a	67.77±2.29b	20.6±2.31a	72.82±5.26b	18.58±4.18a	54.67±2.37b	19.44±0.14a	55.96±5.08b	16.16±1.69a	62.62±2.73b
	Geranyl acetone	21.48±0.26a	110.28±7.67b	20.45±0.77a	146.95±9.72b	29.39±2.97a	97.86±0.05b	31.3±3.14a	111.99±4.79b	23.21±3.93a	83.46±0.72b	24.69±0.37a	61.31±3.29b	15.52±0.18a	76.89±0.56b	32.78±5.77a	65.87±3.26b
	Dihydroactinidiolide	10.05±0.76a	135.01±12.79b	9.09±0.17a	152.64±4.91b	9.72±2.13a	120.23±14.44b	9.91±1.2a	139.43±1.28b	11.13±1.41a	135.2±12.59b	11.48±0.46a	107.66±0.58b	10.46±0.14a	141.91±3.25b	11.15±0.52a	101.21±2.2b
	6-Methyl-5-hepten-2-one	36.93±0.29a	24.23±1.04b	27.41±0.11a	22.07±0.32b	34.08±0.33a	38.35±0.32b	26.39±3.51a	28.12±0.68a	32.27±4.11a	18.8±0.38b	33.68±0.38a	16.24±1.17b	42.57±0.55a	14.68±0.1b	26.9±1.11a	16.27±1.35b
	Acetoin	4.64±0.83a	12.39±0.37b	2.2±0.41a	8.85±0.45b	5.36±0.08a	9.8±0.93b	2.74±0.34a	18.39±0.96b	1.72±0.35a	15.48±1.36b	2.06±0.06a	13.23±1.29b	2.44±0.1a	13.97±1.43b	1.16±0.05a	25.26±0.63b
	6-Methyl-2-heptanone	6.99±0.38a	0.93±0.06b	3.25±0.1a	1.52±0.05b	6.39±1.33a	2.15±0.32b	4.63±0.83a	1.85±0.05b	5.38±0.35a	2.11±0.11b	4.92±1.8a	1.85±0.1b	9.09±1.95a	1.75±0.05b	5.85±0.53a	1.67±0.15b
	2,4-Heptadienal,(E,E)-1	1.88±0.12a	1.96±0.22a	1.02±0.02a	5.82±0.2b	0.74±0.01a	4.38±0.45b	0.59±0.02a	19.86±1.32b	0.95±0.03a	3.04±0.18b	0.73±0.04a	2.43±0.23b	0.79±0.01a	4.94±0.24b	0.64±0.01a	23.61±1.78b
	5-Hepten-2-ol, 6-methyl-	3.06±0.6a	0.73±0.01b	2.03±0.35a	3.33±0.29b	1.97±0.72a	3.15±0.08b	7.78±0.32a	1.3±0.04b	0.59±0.04a	0.78±0.01b	0.94±0.13a	1.38±0.18b	5.72±0.37a	2.26±0.08b	2.96±0.19a	1.14±0.05b
	2,4-Heptadienal,(E,E)-2	17.88±0.3a	37.41±3.33b	22.88±0.67a	72.96±2.23b	16.42±0.09a	35.67±3.14b	13.43±0.09a	223.83±11.81b	21.19±0.59a	42.85±2.12b	22.68±2.12a	54.47±2.94b	17.97±0.94a	59.41±5.07b	14.25±1.79a	323.72±0.64b
	3,5-Octadien-2-one	9.96±0.52a	10.39±0.68a	11.88±0.24a	18.29±0.78b	9.53±0.06a	17.17±1.85b	13.56±0.17a	49.22±0.65b	5.83±0.44a	9.94±0.57b	8.55±1.55a	16.17±1.59b	10.79±0.97a	14.6±0.25b	7.46±0.06a	50.75±1.99b
	6-Methyl-3,5-heptadiene-2-one	15.25±0.15a	14.67±0.49a	10.48±0.05a	29.43±0.19b	8.47±0.11a	27.42±1.14b	7.18±0.92a	41.54±0.84b	10.15±0.08a	13.14±1.17b	6.39±0.92a	34.63±0.73b	10.74±1.17a	22.68±0.05b	8.39±0.59a	46.96±0.33b
	β-Ionone-5,6-epoxyde	7.9±1.35a	48.49±0.09b	10.7±1.89a	84.78±4.23b	12.14±0.25a	101.66±1.34b	12.59±1.08a	147.16±4.72b	10.76±5.45a	48.46±0.94b	23.29±1.47a	84.06±7.1b	14.24±0.27a	98.91±4.16b	8.14±0.32a	149.73±3.77b
	Farnesyl acetone	7.42±0.19a	11.17±0.29b	4.7±0.36a	22.33±0.16b	4.77±0.05a	26.92±2.83b	7.25±0.61a	79.65±6.94b	7.09±0.49a	15.73±1.54b	3.6±0.2a	19.6±0.8b	6.12±0.29a	23.7±0.43b	4.77±0.42a	80.72±2.87b
	β-Cyclocitral	5.69±0.3a	3.35±0.08b	6.79±0.07a	7.06±1.15a	6.83±0.59a	6.83±0.08a	5.95±0.22a	7.19±0.59a	5.53±0.14a	2.78±0.21b	9.04±0.26a	5.58±0.09b	8.3±0.45a	4.54±0.13b	4.74±0.1a	7.19±0.19b
	Megastigmatrienone-1	0	8.6±0.27	0	10.3±0.5	0	7.34±0.33	0	10.61±0.18	0	12.52±0.06	0	13.35±0.31	0	14.09±1.02	0	10.79±0.49
	Megastigmatrienone-2	0	28.59±0.59	0	34.33±1.52	0	26.46±3.24	0	33.16±2.23	0	42.96±0.47	0	44.47±1.89	0	45.95±0.74	0	35.36±1.82
	Megastigmatrienone-3	0	4.74±0.05	0	5.97±0.29	0	4.15±0.21	0	6.28±0.08	0	7.28±0.1	0	7.86±0.05	0	8.44±0.88	0	6.11±0.33
	Megastigmatrienone-4	0	23.91±0.05	0	30.11±1.02	0	20.57±0.12	0	28.65±2.34	0	35.27±0.19	0	37.87±0.13	0	42.98±2.86	0	29.18±1.58
	3-Hydroxy-β-damascone	0	12.71±0.39	0	20.16±1.88	0	12.86±0.23	0	17.56±2.22	0	13.04±1.37	0	9.25±0.06	0	12.31±0.74	0	9.4±1.42
	β-Damascenone	0	5.23±0.1	0	7.75±0.84	0	5.83±0.16	0	7.07±0.15	0	9.7±0.05	0	5.92±0.25	0	6.11±0.63	0	7.96±0.74
	Hexahydropseudoionone	0	2.48±0.08	0	3.87±0.09	0	3.68±0.19	0	4.69±0.13	0	2.78±0.18	0	3.17±0.08	0	3.72±0.2	0	6.5±0.07
	4-Oxoisophorone	0	1.43±0.12	0	4.44±0.47	0	2.97±0.11	0	3.17±0.31	0	1.22±0.05	0	2.92±0.19	0	2.42±0.06	0	3.2±0.13
	3-Oxo-α-ionol	0	90.63±4.09	0	220.41±8.86	0	156.28±24.43	0	282.37±13.37	0	102.5±15.25	0	223.21±5.83	0	163.88±2.53	0	275.76±6.21
Chlorophyll degradation products	Neophytadiene	1292.29±59.81a	1782.96±51.61b	971.85±62.25a	2009.56±68.97b	664.62±37.37a	1237.62±111.94b	1071.33±85.56a	1894.1±42.74b	761.09±20.23a	2042.75±64.74b	887.07±40.64a	1600.12±132.39b	389.34±46.43a	1812.65±59.21b	743.18±86.54a	1535.42±99.91b
Browning reaction products	Furfural	2±0.22a	15.62±0.83b	1.44±0.1a	12.96±0.66b	1.79±0.23a	18.12±2.28b	1.41±0.29a	19.3±2.32b	1.7±0.13a	19.04±1.18b	1.52±0.02a	19.23±1.22b	1.73±0.17a	21.78±2.49b	1.53±0.29a	23.92±1.52b
	1-(2-furanyl)-Ethanone	3.29±0.42a	2.51±0.21a	1.94±0.26a	2.04±0.17a	3.83±2.25a	2.21±0.09a	3.5±1.09a	2.64±0.28a	1.83±0.7a	2.37±0.34a	1.99±0.38a	2.07±0.19a	3.25±0.52a	2.5±0.42a	1.09±0.19a	2.39±0.03b
	2-Acetylpyrrole	0.47±0.05a	101.45±2.03b	0.4±0.07a	106.24±8.17b	0.55±0.11a	76.19±8.21b	0.48±0.03a	105.8±5.62b	0.44±0.05a	197.19±9.25b	0.52±0.06a	129.31±13.66b	0.67±0.01a	138.55±6.44b	0.52±0.01a	167.36±7.35b
	2-Pentyl-furan	0.67±0.06a	1.31±0.12b	0.56±0.08a	1.55±0.15b	0.71±0.04a	1.6±0.21b	0.5±0.08a	1.67±0.1b	0.48±0.01a	1.21±0.12b	0.5±0.08a	1.02±0.1b	0.55±0.05a	1.03±0.03b	0.46±0.03a	1.45±0.06b
	2,3'-Dipyridyl	95.35±5.23a	100.87±2.25a	60.78±4.98a	135.31±8.89b	113.06±9.93a	79.24±2.82b	109.18±6.23a	93.8±1.68b	42.19±5.29a	103.14±6.81b	98.74±6.75a	126.5±15.44a	81.58±2.9a	138.81±14.76b	42.99±7.8a	77.14±5b
	Pyridine	3.19±0.4a	1.35±0.11b	2.93±0.27a	1.16±0.07b	2.77±0.21a	1.05±0.15b	3.18±0.73a	1.64±0.39a	1.99±0.13a	1.79±0.22a	3.31±0.19a	1.31±0.22b	4.16±0.74a	1.66±0.17b	2.18±0.45a	1.52±0.24a
	Hexanal	7.38±0.61a	5.89±0.19b	8.53±0.66a	4.55±0.64b	7.38±0.62a	6.79±0.83a	5.2±0.59a	5.73±0.32a	12.29±1.22a	2.96±0.25b	11.35±1.46a	2.71±0.2b	8.35±1.11a	2.5±0.45b	20.66±0.87a	2.11±0.38b
	5-Methyl-furfural	0.94±0.09a	2.76±0.35b	0.65±0.12a	2.56±0.19b	0.78±0.18a	2.4±0.36b	0.7±0.13a	3.02±0.38b	0.8±0.12a	3.73±0.46b	0.67±0.06a	3.69±0.17b	0.6±0.12a	3.78±0.41b	0.61±0.19a	4.14±0.13b
	Dibenzofuran	2.43±0.37a	9.61±0.59b	2.04±0.36a	13.82±1.42b	2.62±1.22a	8.65±0.09b	2.52±0.68a	10.82±0.92b	1.54±0.27a	8.43±0.64b	2.47±0.38a	7.79±1.07b	1.85±0.14a	7.21±1.08b	1.47±0.3a	6.94±0.6b
	3-Ethyl-4-methyl-1H-pyrrole-2,5-dione	5.74±0.52a	49.23±3.5b	5.16±0.23a	49.14±5.65b	6.4±0.85a	48.02±5.5b	5.94±0.16a	54.18±3.33b	7.17±0.14a	64.5±3.46b	6.58±0.77a	49.7±3.91b	6.24±0.77a	59.24±4.09b	8.05±0.93a	48.29±2.76b
	β-Acetylpyridine	3.35±0.29a	11.14±0.7b	3.1±0.14a	13.81±0.71b	3±0.37a	12.82±1.17b	3.81±0.53a	13.54±1.38b	3.06±0.18a	9.48±0.92b	2.85±0.04a	8.13±0.47b	2.71±0.33a	9.27±0.95b	2.56±0.3a	8.98±0.47b
	1-Penten-3-one	3.95±0.44a	29.01±3.28b	4.29±0.14a	28.74±1.31b	5.55±1.02a	31.29±0.93b	4.69±1.31a	38.35±2.16b	10.61±1.02a	15.76±0.39b	4.45±0.55a	11.5±0.78b	6.26±1.01a	12.74±1.03b	4.92±0.44a	10.32±0.75b
	2,3-Pentanedione	0.51±0.03a	0.4±0.01b	0.35±0.06a	0.39±0.02a	0.45±0.07a	0.39±0.04a	0.42±0.1a	0.39±0.04a	0.39±0.08a	0.44±0.03a	0.34±0.02a	0.53±0.08b	0.41±0.05a	0.54±0.07a	0.44±0.1a	0.42±0.01a
	1-Penten-3-ol	6.06±0.26a	10.8±0.24b	3.46±0.31a	11.86±1.54b	10.64±0.91a	15.87±1.02b	9.59±0.84a	15.51±1.4b	16.07±1.33a	4.89±0.64b	8.72±1.43a	4.86±0.75b	10.28±1.68a	5.24±0.5b	7.97±0.24a	6.2±0.72b
	Benzothiazole	154.6±5.41a	5.01±0.18b	105.46±9.9a	4.65±0.65b	76.8±5a	4.93±0.55b	126.93±4.1a	5.03±0.22b	117.22±8a	4.85±0.14b	115.43±3.02a	4.8±0.33b	81.25±5.37a	4.55±0.43b	110.95±6.61a	3.79±0.33b
	Quinoline	1.47±0.16a	3.35±0.39b	0.98±0.05a	3.82±0.64b	1.47±0.29a	3.63±0.06b	1.52±0.17a	3.63±0.44b	0.79±0.02a	3.82±0.34b	0.99±0.12a	3.36±0.09b	1.26±0.13a	3.4±0.49b	0.87±0.08a	2.99±0.39b
	6-Ethyl-5,6-dihydro-2H-pyran-2-one	3.86±0.73a	70.05±4.74b	2.68±0.39a	84.65±4.59b	3.78±0.46a	53.62±2.47b	3.13±0.42a	77.15±4.8b	2.12±0.39a	96.38±2.07b	2.44±0.51a	104.43±5.99b	2.23±0.34a	126.43±4.76b	2.98±0.28a	106.84±3.37b
	2-Furanmethanol	0	7.65±0.39	0	7.98±0.68	0	7.66±1.36	0	8.14±0.31	0	11.75±1.22	0	9.41±0.95	0	9.67±0.77	0	12.63±0.84
	2-Formylpyrrole	0	14.09±0.86	0	15.11±1.78	0	12.41±1.01	0	15.23±0.83	0	23.61±1.56	0	18.76±1.35	0	24.09±2.69	0	20.52±0.91
	5-Ethyl-2(5H)-furanone	0	66.61±3.36	0	88.78±0.78	0	122.07±8.95	0	114.36±4.48	0	28.04±2.37	0	21.03±2.37	0	21.29±3.13	0	25.78±1.76
	1-Methyl-2-pyrrolidinone	0	8.78±1.08b	0	8.05±0.49b	0	11.02±0.45b	0	9.76±0.62b	0	6.43±0.46b	0	5.82±0.16b	0	5.59±0.58b	0	5.55±0.98b
	(E)-2-Pentenal	0	5.62±0.87b	0	6.04±0.35b	0	8.21±1.21b	0	8.3±0.28b	0	2.92±0.3b	0	2.04±0.37b	0	2.26±0.28b	0	1.71±0.15b
	Tetramethyl-pyrazine	0	1.78±0.21	0	1.77±0.43	0	2.16±0.6	0	2.41±0.49	0	3.28±0.72	0	2.09±0.48	0	2.22±0.34	0	4.87±0.27
	Pyranone	0	31.55±3.44	0	38.08±4.36	0	21.24±3.46	0	31.85±3.87	0	42.19±2.26	0	64.84±5.79	0	40.92±3.48	0	48.59±1.84
Phenylalanine degradation products	Benzyl alcohol	3.8±0.19a	138.77±6.78b	2.45±0.16a	189.33±13.89b	10.67±0.8a	138.32±12.11b	4.05±1.37a	178.59±12.95b	5.72±0.81a	237.68±7.71b	5.68±1.36a	236.54±24.8b	2.75±0.33a	200±12.07b	7.98±1.31a	206.05±16.56b
	Phenylethyl alcohol	8.94±0.98a	114.52±6.12b	5.33±0.72a	121.08±8.35b	10.97±1.42a	97.67±1.47b	7.36±0.61a	123.91±10.18b	11.56±1.11a	163.6±18.56b	9.53±1.63a	140.85±9.71b	10.25±1.09a	131.22±6.27b	9.54±0.87a	164.28±4.84b
	Benzaldehyde	34.07±1.31a	49.09±1.32b	25.72±2.52a	40.86±4.3b	30.37±0.97a	40.23±2.54b	31.3±2.8a	53.43±3.28b	26.33±1.62a	46.16±0.96b	23.82±1.72a	35.92±1.85b	28.58±1.71a	35.56±2.19b	26.08±2.59a	39.96±1.61b
	Benzeneacetaldehyde	4.67±0.77a	58.72±4.68b	4.51±0.89a	45.43±3.85b	3.39±0.6a	57.94±0.66b	3.95±0.67a	62.3±1.74b	3.91±1.28a	60.3±4.43b	2.11±0.48a	44.19±2.24b	3.29±0.45a	37.93±3.12b	5.94±1.09a	34.48±2.77b
	Acetophenone	5.94±0.64a	4.47±0.02b	4.81±0.37a	3.84±0.26b	6.46±0.68a	4.18±0.17b	4.37±0.86a	4.58±0.12a	5.97±0.45a	3.8±0.21b	4.98±0.58a	3.18±0.27b	11.01±1.05a	3.28±0.32b	4.21±1.05a	3.08±0.11a
	Methyl salicylate	1.25±0.14a	1.29±0.14a	1.31±0.23a	1.78±0.18a	1.44±0.34a	1.6±0.18a	1.34±0.36a	1.56±0.16a	1.51±0.39a	2.06±0.22a	1.39±0.16a	1.44±0.17a	1.52±0.14a	1.52±0.22a	1.79±0.2a	1.92±0.22a
	Indole	0	1.01±0.04	0	1.31±0.05	0	1.02±0.14	0	1.25±0.14	0	2.28±0.36	0	1.67±0.24	0	2.24±0.25	0	1.42±0.23
	Maltol	0	40.36±1.84	0	46.11±0.86	0	30.7±1.93	0	44.39±4.31	0	58.84±2.34	0	49.89±4.31	0	48.32±2.4	0	55.26±3.45
Cembrane degradation products	(±)-Solanone	50.7±7.38a	45.77±3.23a	33.33±5.7a	65.68±3.42b	29.88±2.39a	67.16±3.42b	24.68±2.98a	76.07±5.78b	21.03±2.61a	28.77±2.34b	11.34±1.01a	26.86±4.24b	12.62±1.54a	24.5±3.24a	15.83±3.84a	39.96±2.6b
	Norsolanadione	192.58±13.12a	53.38±4.1b	139.3±10.11a	79.11±6.49b	148.56±10.48a	66.33±3.88b	127.76±15.23a	84.01±8.5b	134.44±14.25a	32.91±1.41b	90±5.61a	35.72±0.37b	81.71±5.84a	28.77±2.53b	82.7±7.51a	36.99±4.11b
	Butyrolactone	0	10.41±1.04	0	11.32±1.19	0	10.7±2.99	0	13.33±2.68	0	15.05±2.3	0	12.06±1.56	0	13±2.14	0	18.4±1.98
Other aroma components	Palmitic acid methyl ester	7.74±0.63a	38.34±2.96b	5.01±0.3a	28.35±1.42b	8.18±1.18a	24.16±0.44b	8.19±1.02a	29.61±3.64b	5.21±0.13a	38.49±1.11b	7.13±0.68a	37.42±2.18b	6.12±0.54a	35.31±0.93b	7.07±0.96a	34.95±3.22b
	Acetic acid methyl ester	2.23±0.35a	13.43±1.31b	1.92±0.25a	17.1±1.72b	2.9±0.38a	17.39±2.24b	2.12±0.44a	16.69±2.02b	1.07±0.12a	30.72±2.84b	1.21±0.11a	25.87±1.23b	1.64±0.42a	26.31±2.01b	1.02±0.11a	46.57±1.39b
	(E)-2-Hexenal	8.93±0.96a	4.98±0.68b	3.85±0.45a	5.32±0.51b	8.53±0.63a	7.71±0.58a	6.73±1.12a	6.99±0.53a	27.83±3.78a	3.35±0.47b	16.92±0.94a	2.95±0.69b	17.43±2.17a	2.87±0.31b	24.96±2.15a	3.25±0.69b
	3-Octanone	4.21±0.56a	0.47±0.01b	2.09±0.23a	0.47±0.03b	1.97±0.14a	0.43±0.01b	2.38±0.29a	0.57±0.01b	1.24±0.15a	0.38±0.04b	0.83±0.16a	0.2±0.03b	2.28±0.26a	0.29±0.03b	0.98±0.11a	0.36±0.09b
	Nonanal	8.41±0.69a	8.65±1.11a	8.81±1.32a	8.39±0.45a	7.99±0.69a	12.55±1.12b	5.53±0.26a	10.52±0.89b	12.85±1.86a	8.91±0.59b	10.23±1.58a	10.7±1.14a	8.56±0.66a	8.91±0.26a	18.43±0.6a	7.26±0.26b
	(E)-2-Octenal	35.62±3.43a	11.03±0.73b	27.15±1.22a	18.33±1.74b	36.86±3.29a	16.61±1.41b	31.33±2.1a	15.89±1.79b	31.55±0.93a	18.76±1.41b	24.67±1.95a	17.58±1.31b	30.56±0.88a	17.09±1.61b	24.41±1.74a	16.71±1.51b
	Decanal	2.51±0.3a	1.81±0.77a	3.88±0.37a	1.09±0.27b	2.69±0.55a	1.74±0.07a	2.12±0.11a	1.52±0.27b	5.52±0.61a	2.58±0.07b	4.46±0.6a	2.6±0.21b	4.02±0.36a	1.96±0.23b	8.62±0.57a	1.36±0.27b
	(±)-trans-Nerolidol	0.29±0.02a	1.27±0.08b	0.17±0.02a	1.32±0.05b	0.2±0.01a	0.83±0.06b	0.28±0.08a	1.2±0.07b	0.3±0.06a	0.85±0.1b	0.22±0.04a	0.64±0.06b	0.22±0.05a	0.71±0.06b	0.21±0.06a	0.51±0.06b
	Linalool	6.34±0.24a	2.72±0.07b	5.49±0.6a	3.41±0.06b	4.16±0.08a	3.76±0.17a	4.9±0.16a	3.74±0.39b	3.34±0.46a	4.58±0.61a	8.91±1.16a	3.02±0.47b	4.28±0.53a	2.74±0.07b	6.16±0.75a	4.27±0.05b
	1-Decanol	27.92±2.44	0	17.82±2.38	0	27.85±4.1	0	24.1±3.39	0	32.78±4.34	0	30.46±2.81	0	38.43±2.36	0	17.49±0.99	0
	α-Terpineol	0	1.3±0.03	0	1.36±0.15	0	1.37±0.16	0	1.56±0.05	0	1.48±0.18	0	1.21±0.11	0	1.39±0.23	0	1.53±0.09
	Benzeneacetic acid methyl ester	0	3.93±0.34	0	2.45±0.4	0	2.79±0.36	0	3.01±0.31	0	4.85±0.42	0	3.92±0.13	0	3.33±0.55	0	4.24±0.33
	Tiglic acid	0	20.98±1.3	0	23.99±1.98	0	21.95±3.76	0	25.28±2.6	0	39.12±4.48	0	23.32±2.56	0	27.59±1.47	0	43.33±4.28
	Vanillin	0	5.31±0.15	0	6.74±0.78	0	5.59±0.79	0	8.14±0.77	0	7.27±0.72	0	5.84±0.48	0	6.67±0.32	0	4.9±0.27
Notes: Table values are the measured mean ± standard deviation. “a and b” stand for the significance analysis on the measured data on fresh and cured tobacco leaves using student's t-test (P<0.05)

## Sheet: S7
Table S7.Two-way ANOVA (F-value) of the carotenoid degradation products content effects of location, variety and their interactions on cured tobacco leaves
Carotenoid degradation products	Location	Variety	Location*Variety
2,4-Heptadienal, (E,E)-2	119.525**	1965.177**	102.403**
farnesyl acetone	0.003	440.736**	1.569
β-Ionone	7.005*	10.985**	7.779**
Dihydroactinidiolide	13.154**	2.201	14.047**
3-Hydroxy-β-damascone	85.004**	96.01**	2.521
4-Oxoisophorone	25.54**	82.491**	9.323**
β-Damascenone	16.541**	9.39**	30.93**
Hexahydropseudoionone	28.064**	328.61**	58.196**
β-Ionone-5,6-epoxyde	0.014	440.776**	0.309
Acetoin	56.723**	2.147	18.918**
3-Oxo-α-ionol	0.415	167.546**	0.426
Geranyl acetone	324.861**	9.674**	34.413**
Megastigmatrienone-1	209.224**	5.996**	31.777**
Megastigmatrienone-2	165.387**	5.776**	16.55**
Megastigmatrienone-3	143.124**	4.766*	26.525**
Megastigmatrienone-4	205.029**	9.795**	38.559**
Note: * indicates significant correlation（P< 0.05）, ** indicates highly significant correlation（P< 0.01）.

## Sheet: S8
Table S8. Primers of 9 genes used for qPCR validation
Gene	Forward sequence	Reverse sequence
PSY1	ATGAGTTAGCACAGGCAGGTCT	TGGCGGTACAACAGCAAAGATG
LCYB	GCCCAATAACTATGGTGTTTGG	ACAACAGTACCTGACCATGTAG
CHYB	CAAATCTGCAGTGTCGAAGAAA	TTTTTACTCCCATCTGCTTTGC
ZEP	CACTTGTTACACTGGAATTGCA	GCCTTTTTACCGTTTGGATCAT
DREB-1BL1	GTGAGGAAGAGGAATTCAGACA	CTTTCTGAATATCCTTGGCGTC
PIF1a	CAGGAAACAGTATAAACGCCAG	GTCGTCCGTTTCTATTCCTTTG
PRE2	GACTTTCTCAGTTGTTGTCCAC	TGCTAACTAATGAGATTGGCCT
AP2a	AATGCAGCAGATCACAATCTTG	CGTTTCTGATTCATTGTACCCC
NtActin7	ACCTCTATGGCAACATTGTGCTCAG	CTGGGAGCCAAAGCGGTGATT
